# Supplementary material for: Early methionine availability attenuates T cell exhaustion
Source: Nat Immunol. 2025 Jul 23;26(8):1384–96. doi: 10.1038/s41590-025-02223-6 (PMC12307228; doi:10.1038/s41590-025-02223-6)
Supplement: Supplementary file 3 — Identified methylated peptides from TMT-proteomics. [file 41590_2025_2223_MOESM3_ESM.xlsx]

## Sheet: 0.1 mM Met vs 0.0 mM Met
Peptides	Protein Accession #	p-value	FDR	Log2Fold
R.KMLAAIHTFR@.Q	sp|O89109|KCNN4_MOUSE	4.21172e-07	0.000543733	3.08026		LEGEND: @= di-methylation, *=mono-methylation
R.GPMTGSSGGDR@GGFK.N	tr|Q8BQ46|Q8BQ46_MOUSE	0.000105049	0.0113015	1.51159
K.RPFEENR*GR.G	sp|Q8VDM6|HNRL1_MOUSE	0.000243666	0.0151555	1.44859
R.HNYEETEVPTSLR@R.L	tr|Q5XQK6|Q5XQK6_MOUSE	1.22758e-05	0.003962	1.28072
R.LLALSGPGGGR@GR.G	sp|O35691|PININ_MOUSE	0.00364793	0.043482	1.21447
K.LQGLVSWGDFPCAQR@NR@PGVYTNLCEFVK.W	tr|Q9D140|Q9D140_MOUSE	0.000269111	0.0151555	1.15045
R.LLALSGPGGGR*GR.G	sp|O35691|PININ_MOUSE	0.00130853	0.0268778	1.0947
R.RGPAEESSSWR@.D	sp|P23116|EIF3A_MOUSE	0.00360641	0.043482	1.07579
K.QEMQSAGSQR*.G	tr|V9GX38|V9GX38_MOUSE	0.00135326	0.0268778	1.02539
R.LLNDISTALRNPNIQR*QPSR.Q	sp|F6SEU4|SYGP1_MOUSE	3.48844e-05	0.00562947	-1.02039
K.VTHALVNIR@.A	sp|Q6PD19|ARMD3_MOUSE	0.0021692	0.0337403	-1.08572
R.SLHLR*VVGR.Q	sp|Q8CFV2|F149A_MOUSE	0.00525422	0.0542656	-1.12563
R.DGSR@ADITEWR@.R	sp|Q9R0R1|TRFM_MOUSE	6.8102e-05	0.00879197	-1.17199
K.LIRIHFGAR@.G	tr|E9Q264|E9Q264_MOUSE	0.0332412	0.13879	-1.18876
R.LFDR*LGLRWMK.A	tr|Q3U4M2|Q3U4M2_MOUSE	0.00145399	0.0280165	-1.28117
K.R@VTIMPK.D	sp|P84244|H33_MOUSE	0.0117782	0.0804533	-1.29694
R.HGSNIWVDEAR@.K	sp|Q80YA7|DPP8_MOUSE	0.0220028	0.110774	-1.42521
K.RLAALR*K.A	sp|Q9CQ79|TXND9_MOUSE	0.00178199	0.0310886	-1.4974
R.QSLSGAR*TQQDLR.V	sp|A2A690|TANC2_MOUSE	0.000696201	0.0234787	-1.5223
R.GGMSLR@GQNLLR@.G	sp|Q9CY57|CHTOP_MOUSE	0.00186677	0.0311424	-1.57735
K.EIEENNR*.Q	sp|Q9DAY2|PR8A6_MOUSE	3.47692e-05	0.00562947	-1.94028
R.DHENAQR@FAK.G	tr|Q6XPS7|Q6XPS7_MOUSE	0.000311052	0.0152081	-2.02749
R.ALNVAYTVSTR*R.S	tr|Q80TX5|Q80TX5_MOUSE	6.33201e-05	0.00879197	-2.04096
K.EKPVLQSR*HSLDGSK.V	tr|A0A5F8MPP1|A0A5F8MPP1_MOUSE	2.86956e-05	0.00562947	-2.0675
K.LR*VDPVNFK.L	sp|P01942|HBA_MOUSE	2.68243e-06	0.00173151	-2.34212
K.IDLLDR*K.E	tr|A2A7S7|A2A7S7_MOUSE	8.31739e-06	0.00357925	-2.50084
K.ELRLLR*GK.T	sp|Q8BKC5|IPO5_MOUSE	0.000135035	0.01341	-2.56337
K.HAELTDLAQR@.L	sp|Q3V0F0|RIMB3_MOUSE	2.64754e-05	0.00562947	-2.56937
K.SSSNKDSSNSSSR*.S	tr|A0A571BE33|A0A571BE33_MOUSE	0.000270571	0.0151555	-3.20307

## Sheet: 0.1 mM Met vs 0.03 mM Met
Peptides	Protein Accession #	p-value	FDR	Log2Fold
R.KMLAAIHTFR@.Q	sp|O89109|KCNN4_MOUSE	3.15542e-08	4.07365e-05	3.33258		LEGEND: @= di-methylation, *=mono-methylation
R.GPMTGSSGGDR@GGFK.N	tr|Q8BQ46|Q8BQ46_MOUSE	3.90382e-06	0.000869197	1.79456
R.LLALSGPGGGR@GR.G	sp|O35691|PININ_MOUSE	3.19378e-05	0.00206158	1.52405
R.LLALSGPGGGR*GR.G	sp|O35691|PININ_MOUSE	3.68855e-06	0.000869197	1.4678
K.RPFEENR*GR.G	sp|Q8VDM6|HNRL1_MOUSE	2.7722e-05	0.00206158	1.45338
R.RGPAEESSSWR@.D	sp|P23116|EIF3A_MOUSE	0.000253234	0.00743012	1.44143
K.R*LPDGLTR@R.G	sp|P49718|MCM5_MOUSE	0.000724554	0.0148476	1.27399
R.KLSSGR@GHAR*PLAK.S	tr|A0A571BF12|A0A571BF12_MOUSE	0.00114796	0.0206269	1.1501
K.QEMQSAGSQR*.G	tr|V9GX38|V9GX38_MOUSE	0.000459051	0.0116203	1.09571
R.R@MNLDLIK.E	tr|O70314|O70314_MOUSE	0.00145593	0.0240974	-1.01056
R.AR*EQLAEELNK.A	sp|Q70FJ1|AKAP9_MOUSE	0.0189192	0.134987	-1.02983
K.RLGLTEAVR@.A	tr|E9Q3V2|E9Q3V2_MOUSE	9.29275e-05	0.00374744	-1.07922
R.KIEIER@R*K.Q	sp|E9Q8T7|DYH1_MOUSE	3.5747e-05	0.00212809	-1.0805
R.ARAAAR@GSR*VR.K	tr|Q8C8P7|Q8C8P7_MOUSE	0.000210937	0.00659116	-1.09622
R.HSSLPEGGGSR@SK.A	tr|E9PXX9|E9PXX9_MOUSE	0.000123059	0.00453912	-1.10295
K.RFLILSRNGR*.V	sp|Q4U2R1|HERC2_MOUSE	0.00255918	0.0355259	-1.10329
R.HTR*ELK.S	sp|Q6A078|CE290_MOUSE	0.000402721	0.0106105	-1.12994
R.DR*AQSHALVQLR.R	sp|Q56A08|GPKOW_MOUSE	0.000134268	0.00459044	-1.14282
R.DGSR@ADITEWR@.R	sp|Q9R0R1|TRFM_MOUSE	3.12004e-05	0.00206158	-1.24254
R.THQLLDRSLRR@R.A	sp|Q9WTN3|SRBP1_MOUSE	1.1971e-05	0.0011401	-1.25109
K.ELHLQVVAR@.H	sp|Q8C0L8|COG5_MOUSE	0.000150761	0.0048658	-1.28037
R.LLNDISTALRNPNIQR*QPSR.Q	sp|F6SEU4|SYGP1_MOUSE	6.63962e-06	0.000924986	-1.30351
K.LIRIHFGAR@.G	tr|E9Q264|E9Q264_MOUSE	0.000714344	0.0148476	-1.38083
K.VTHALVNIR@.A	sp|Q6PD19|ARMD3_MOUSE	2.70389e-05	0.00206158	-1.43753
R.SLHLR*VVGR.Q	sp|Q8CFV2|F149A_MOUSE	3.62649e-05	0.00212809	-1.48791
-.RLLPGR@PPR*DR.G	tr|Q6PH97|Q6PH97_MOUSE	0.000298066	0.00855118	-1.50339
K.LQHLIQR@R.S	sp|Q6P5D4|CP135_MOUSE	1.22856e-05	0.0011401	-1.5442
K.RLAALR*K.A	sp|Q9CQ79|TXND9_MOUSE	0.000352939	0.00969455	-1.56598
R.LFDR*LGLRWMK.A	tr|Q3U4M2|Q3U4M2_MOUSE	7.16488e-06	0.000924986	-1.6001
R.GGMSLR@GQNLLR@.G	sp|Q9CY57|CHTOP_MOUSE	9.38343e-05	0.00374744	-1.63434
R.AGVVR*RSR*R.G	sp|O35161|CELR1_MOUSE	4.82568e-06	0.000869197	-1.73625
R.HGSNIWVDEAR@.K	sp|Q80YA7|DPP8_MOUSE	0.00108073	0.0205122	-1.83374
R.QSLSGAR*TQQDLR.V	sp|A2A690|TANC2_MOUSE	4.27124e-05	0.00239746	-1.89846
K.LR*VDPVNFK.L	sp|P01942|HBA_MOUSE	3.01169e-06	0.000869197	-2.09171
K.AIEERR@VIYVGKIRPDTTR.T	sp|O70343|PRGC1_MOUSE	0.00620599	0.0639967	-2.09762
K.EIEENNR*.Q	sp|Q9DAY2|PR8A6_MOUSE	1.25725e-06	0.000811555	-2.1354
K.EKPVLQSR*HSLDGSK.V	tr|A0A5F8MPP1|A0A5F8MPP1_MOUSE	5.38619e-06	0.000869197	-2.14168
R.DHENAQR@FAK.G	tr|Q6XPS7|Q6XPS7_MOUSE	5.4816e-05	0.00290664	-2.18189
R.ALNVAYTVSTR*R.S	tr|Q80TX5|Q80TX5_MOUSE	1.23635e-05	0.0011401	-2.30146
K.IDLLDR*K.E	tr|A2A7S7|A2A7S7_MOUSE	4.85699e-06	0.000869197	-2.52808
K.HAELTDLAQR@.L	sp|Q3V0F0|RIMB3_MOUSE	1.0012e-05	0.0011401	-2.56924
K.ELRLLR*GK.T	sp|Q8BKC5|IPO5_MOUSE	1.79329e-05	0.00154343	-2.7589
K.SSSNKDSSNSSSR*.S	tr|A0A571BE33|A0A571BE33_MOUSE	9.57905e-05	0.00374744	-3.3456
