# Supplementary material for: Early methionine availability attenuates T cell exhaustion
Source: Nat Immunol. 2025 Jul 23;26(8):1384–96. doi: 10.1038/s41590-025-02223-6 (PMC12307228; doi:10.1038/s41590-025-02223-6)
Supplement: Supplementary file 4 — Mass spectrometry peaks from amino acid analysis of CD8+ T cells from LN and TIL. [file 41590_2025_2223_MOESM4_ESM.xlsx]

## Sheet: Sheet1
BLANK CORRECTED PEAK AREAS
Sample	Putrescine	Spermidine	Spermine	Ethanolamine	Ornithine	Lys	Gly	h-Lys	Ala-b.Ala-Sarco	Amino-butyric(3)	Ser	Cystathionine	Creatinine	Pro	Val	Thr	Cystine	Taurine	Agmatine	h-Pro	Ile	Leu	Asn	Asp	Homocystine	Gln	Glu	Met	His	Aminoadipic	Phe	m-His	Arg	Citruline	Tyr	Trp	Carnosine	Urea	Anserine	SAH	SAM
M1 LN CD8+	4.28756e+06	1.04715e+08	ND	1.6692e+07	2.07169e+06	1.39266e+07	4.89007e+07	62291.1	2.04219e+07	0	6.26051e+06	47853.7	18296.8	2.36382e+07	8.64578e+06	8.9421e+06	2508.32	1.43628e+08	ND	247512	3.18948e+06	4.16082e+06	2.02519e+06	8.32687e+07	ND	46099.2	2.48456e+07	1.23298e+06	153437	118771	1.8311e+06	ND	333096	27048.2	3.24811e+06	4.42857e+06	ND	ND	ND	ND	ND
M2 LN CD8+	3.3554e+06	9.37663e+07	ND	0	3.09051e+06	1.44288e+07	3.58496e+07	45339.1	2.76056e+07	0	7.73782e+06	48170.2	24452.5	2.42965e+07	8.9818e+06	9.05253e+06	3461.92	1.57245e+08	ND	163768	4.44805e+06	4.80235e+06	2.44012e+06	6.27961e+07	ND	147495	2.34344e+07	1.70746e+06	215126	112445	2.22868e+06	ND	370499	97798.2	3.27547e+06	2.86004e+06	ND	ND	ND	ND	ND
M3 LN CD8+	4.74107e+06	4.93292e+07	ND	0	2.27265e+06	8.79234e+06	3.62859e+07	47472.8	1.73433e+07	0	4.05491e+06	24298	4127.04	2.70471e+07	7.86183e+06	7.75265e+06	284035	2.23144e+08	ND	154356	2.62109e+06	3.1984e+06	2.5194e+06	1.04689e+08	ND	0	1.68694e+07	1.15885e+06	628488	93577.2	1.28922e+06	ND	486953	0	1.7692e+06	2.91156e+06	ND	ND	ND	ND	ND
M1 TIL CD8+	7.69687e+06	7.33582e+07	ND	4.81179e+08	2.71978e+07	4.6538e+07	8.7576e+07	343352	4.28575e+07	4.02362e+06	5.91055e+07	37389	76420	2.41999e+07	1.91111e+07	1.86005e+07	1.63556e+06	3.8387e+07	ND	503709	1.29186e+07	2.07815e+07	5.35838e+06	2.94443e+07	ND	9.60234e+06	8.86916e+06	787499	483393	140755	8.17518e+06	ND	1.0533e+06	785165	9.83323e+06	1.20056e+07	ND	ND	ND	ND	ND
M2 TIL CD8+	1.04802e+07	8.02414e+07	ND	1.64853e+08	1.35523e+07	2.32623e+07	4.01252e+07	158546	2.71587e+07	1.7878e+06	2.20807e+07	29423	67505.7	1.54488e+07	1.00267e+07	1.15688e+07	939394	3.92809e+07	ND	500729	7.27619e+06	1.11333e+07	2.69873e+06	2.52657e+07	ND	4.48085e+06	7.75961e+06	352539	250841	92533.2	4.80511e+06	ND	821971	446461	5.6605e+06	8.3006e+06	ND	ND	ND	ND	ND
M3 TIL CD8+	7.88438e+06	7.85538e+07	ND	1.41473e+08	5.02237e+07	3.8378e+07	8.42923e+07	159984	5.68846e+07	4.01925e+06	9.00127e+07	64440.7	135871	2.55661e+07	3.03278e+07	2.746e+07	867099	7.20759e+07	ND	515519	2.09898e+07	2.94067e+07	5.34301e+06	2.01406e+07	ND	6.66761e+06	7.36361e+06	795363	753340	78012	1.05311e+07	ND	854959	1.6664e+06	1.50915e+07	1.64506e+07	ND	ND	ND	ND	ND
