# Supplementary material for: Early methionine availability attenuates T cell exhaustion
Source: Nat Immunol. 2025 Jul 23;26(8):1384–96. doi: 10.1038/s41590-025-02223-6 (PMC12307228; doi:10.1038/s41590-025-02223-6)
Supplement: Supplementary file 5 — Mass spectrometry peaks and concentration of amino acids from serum of mice fed with either 1% Met or 1.5% Met. Serum analyzed 7 days post feed start. [file 41590_2025_2223_MOESM5_ESM.xlsx]

## Sheet: Sheet1
BLANK AND INTERNAL STANDARD CORRECTED PEAKS
Sample	Day/diet change	Diet	Treatment	Putrescine	Spermidine	Spermine	Ethanolamine	Ornithine	Lys	Gly	h-Lys	Ala-b.Ala-Sarco	Amino-butyric(3)	Ser	hypoTau	Cystathionine	Pro	Val	Thr	Cystine	Taurine	Agmatine	h-Pro	Ile	Leu	Asn	Asp	Homocystine	Gln	Glu	Met	His	Aminoadipic	Phe	m-His	Arg	Citruline	Tyr	Trp	Carnosine	Urea	Anserine
Control M1	D0	Control Diet (1% MET)	IgG	ND	ND	ND	8.50001e+06	1.1576e+07	6.39779e+07	1.37996e+08	219504	4.86907e+08	5.0267e+06	8.58245e+07	ND	9.77905e+06	7.03811e+07	2.52352e+08	1.25261e+08	1.44553e+07	4.64339e+07	437430	4.75687e+06	1.34069e+08	1.77212e+08	2.86003e+07	2.59617e+06	286375	2.02668e+08	4.69008e+07	6.31332e+07	743824	2.75617e+06	6.61084e+07	ND	3.79068e+06	1.97198e+07	4.98788e+07	6.98663e+07	ND	901100	ND
Control M2	D0	Control Diet (1% MET)	IgG	ND	ND	ND	7.39184e+06	1.20231e+07	6.23666e+07	1.4879e+08	228438	5.22301e+08	4.62093e+06	1.07791e+08	ND	7.26937e+06	8.09044e+07	2.32684e+08	1.12416e+08	1.18118e+07	4.30631e+07	301922	5.7744e+06	1.57503e+08	2.30217e+08	3.00427e+07	2.56782e+06	337149	2.14888e+08	5.63588e+07	5.98621e+07	1.25894e+06	3.00627e+06	6.38383e+07	ND	4.81821e+06	1.46677e+07	6.5084e+07	8.02804e+07	ND	827334	ND
Control M3	D0	Control Diet (1% MET)	IgG	ND	ND	ND	7.33822e+06	1.6249e+07	8.33724e+07	2.01144e+08	327276	7.61309e+08	5.441e+06	1.36056e+08	ND	7.97823e+06	1.40082e+08	2.96758e+08	1.71984e+08	1.22911e+07	7.05335e+07	442726	5.17438e+06	1.46814e+08	3.20452e+08	4.02017e+07	2.7057e+06	302237	2.56662e+08	5.48296e+07	8.31993e+07	806647	3.27292e+06	8.18025e+07	ND	3.98826e+06	1.60081e+07	7.29026e+07	9.81293e+07	ND	581177	ND
Control M4	D0	Control Diet (1% MET)	IgG	ND	ND	ND	7.63336e+06	2.04669e+07	8.41028e+07	2.13272e+08	261699	8.9126e+08	6.31893e+06	1.49057e+08	ND	1.0327e+07	1.62655e+08	2.97129e+08	1.75438e+08	1.28287e+07	6.74041e+07	368698	1.3289e+07	1.70137e+08	2.78726e+08	5.70614e+07	4.05252e+06	254073	3.06827e+08	4.32823e+07	1.10838e+08	929421	4.13031e+06	8.19617e+07	ND	6.45624e+06	2.11394e+07	9.69973e+07	8.16186e+07	ND	868726	ND
Control M5	D0	Control Diet (1% MET)	IgG	ND	ND	ND	8.31961e+06	1.4006e+07	7.21748e+07	1.71361e+08	261017	6.36338e+08	6.92007e+06	9.03111e+07	ND	7.7674e+06	9.15942e+07	2.79451e+08	1.25795e+08	1.40278e+07	4.76805e+07	224556	5.97101e+06	1.48095e+08	2.7634e+08	2.39075e+07	3.27077e+06	255219	2.29387e+08	5.22225e+07	6.28848e+07	1.71735e+06	3.33583e+06	7.16515e+07	ND	5.30989e+06	1.84798e+07	6.8556e+07	8.11282e+07	ND	798601	ND
Control M6	D0	Control Diet (1% MET)	anti-PD1	ND	ND	ND	9.96238e+06	1.8296e+07	8.49813e+07	2.39324e+08	227641	1.0134e+09	7.08519e+06	1.68883e+08	ND	9.6342e+06	1.45563e+08	2.95996e+08	1.78568e+08	1.38226e+07	5.32256e+07	496207	1.67679e+07	1.8251e+08	2.36961e+08	4.54317e+07	3.39886e+06	415460	3.2641e+08	4.36817e+07	8.84496e+07	1.73602e+06	3.58556e+06	7.70382e+07	ND	7.56555e+06	1.75839e+07	8.69432e+07	6.97869e+07	ND	581931	ND
Control M7	D0	Control Diet (1% MET)	anti-PD1	ND	ND	ND	9.90122e+06	1.70808e+07	9.36861e+07	2.67307e+08	361470	8.38085e+08	7.1315e+06	1.43506e+08	ND	7.67298e+06	1.17498e+08	2.79812e+08	1.6909e+08	1.52949e+07	4.85668e+07	351558	7.87383e+06	1.85323e+08	2.86265e+08	3.63279e+07	3.02537e+06	501704	2.89197e+08	4.12672e+07	7.47514e+07	1.17971e+06	3.62303e+06	7.65723e+07	ND	4.98484e+06	1.67017e+07	8.06813e+07	7.23793e+07	ND	602064	ND
Control M8	D0	Control Diet (1% MET)	anti-PD1	ND	ND	ND	1.02609e+07	1.32176e+07	8.12528e+07	1.93915e+08	216414	7.61783e+08	8.21976e+06	1.36424e+08	ND	9.87608e+06	9.77989e+07	2.53539e+08	1.39572e+08	1.54152e+07	7.61957e+07	253943	9.35146e+06	1.50838e+08	2.35727e+08	4.3619e+07	2.89201e+06	234495	2.78367e+08	5.74315e+07	6.17755e+07	1.87595e+06	3.07756e+06	7.08676e+07	ND	6.59716e+06	1.5512e+07	6.55639e+07	6.80358e+07	ND	295611	ND
Control M9	D0	Control Diet (1% MET)	anti-PD1	ND	ND	ND	8.59277e+06	1.26669e+07	7.00147e+07	1.80181e+08	112976	7.52092e+08	6.35167e+06	1.22795e+08	ND	8.18276e+06	8.92182e+07	2.38758e+08	1.20245e+08	1.20868e+07	5.38512e+07	256685	6.32878e+06	1.32958e+08	2.35588e+08	3.38104e+07	3.00313e+06	282837	2.6504e+08	3.57519e+07	5.81163e+07	1.89752e+06	3.40407e+06	6.85915e+07	ND	5.13765e+06	1.4007e+07	6.12721e+07	7.17417e+07	ND	1.08886e+06	ND
Control M10	D0	Control Diet (1% MET)	anti-PD1	ND	ND	ND	1.17038e+07	2.04218e+07	9.21542e+07	2.54329e+08	275843	1.02303e+09	6.42175e+06	1.66439e+08	ND	1.05485e+07	1.52198e+08	3.34491e+08	1.99217e+08	1.62944e+07	6.17788e+07	344520	9.49517e+06	1.75728e+08	2.86254e+08	4.02709e+07	5.82611e+06	272477	3.72725e+08	5.10399e+07	1.17113e+08	1.88014e+06	3.81042e+06	9.15328e+07	ND	6.86269e+06	2.26036e+07	8.46412e+07	8.66779e+07	ND	349228	ND
MET M1	D0	Met-Rich Diet (1.5% MET)	IgG	ND	ND	ND	1.03141e+07	2.07191e+07	1.00994e+08	1.84866e+08	230610	1.08389e+09	6.56429e+06	1.61841e+08	ND	8.19926e+06	1.59814e+08	2.8384e+08	2.09148e+08	1.25602e+07	5.18638e+07	476494	1.74833e+07	1.4259e+08	2.57578e+08	5.43158e+07	3.6127e+06	220173	3.42722e+08	4.39311e+07	1.11166e+08	2.08502e+06	3.13306e+06	7.09897e+07	ND	7.99633e+06	1.39347e+07	6.7986e+07	8.67856e+07	ND	1.17848e+06	ND
MET M2	D0	Met-Rich Diet (1.5% MET)	IgG	ND	ND	ND	2.20902e+07	2.61698e+07	1.12094e+08	3.76141e+08	317260	1.43182e+09	1.14979e+07	9.38888e+07	ND	7.58873e+06	2.33931e+08	3.27185e+08	2.75542e+08	7.30454e+06	7.66917e+07	868424	3.07879e+07	1.45846e+08	2.90221e+08	9.41951e+07	3.72752e+06	316583	4.31513e+08	8.34905e+07	1.35267e+08	6.60008e+06	3.87999e+06	1.30933e+08	ND	2.23607e+07	2.74251e+07	1.34599e+08	8.99762e+07	ND	1.33793e+06	ND
MET M3	D0	Met-Rich Diet (1.5% MET)	IgG	ND	ND	ND	1.03901e+07	1.60257e+07	8.73942e+07	2.11637e+08	298127	9.65263e+08	6.0008e+06	1.29148e+08	ND	1.21405e+07	1.51793e+08	2.51511e+08	1.61698e+08	1.65279e+07	5.1844e+07	348474	2.04174e+07	1.28268e+08	2.41725e+08	4.49867e+07	2.79018e+06	354475	3.6111e+08	4.74077e+07	9.44029e+07	2.18211e+06	4.34364e+06	7.66925e+07	ND	8.35826e+06	1.58414e+07	7.11226e+07	8.32417e+07	ND	407312	ND
MET M4	D0	Met-Rich Diet (1.5% MET)	IgG	ND	ND	ND	8.5965e+06	1.75348e+07	8.20061e+07	1.85512e+08	178452	9.72266e+08	6.56988e+06	1.70737e+08	ND	1.06994e+07	1.53523e+08	3.15812e+08	1.85284e+08	1.08506e+07	3.28438e+07	806149	5.98473e+06	1.46059e+08	2.58347e+08	4.23509e+07	3.14125e+06	271017	3.00684e+08	3.9571e+07	1.22079e+08	671567	3.57829e+06	8.35456e+07	ND	2.66995e+06	1.84706e+07	7.76676e+07	6.82099e+07	ND	798940	ND
MET M5	D0	Met-Rich Diet (1.5% MET)	IgG	ND	ND	ND	1.06537e+07	1.87378e+07	8.97745e+07	2.05431e+08	206195	9.98522e+08	5.82815e+06	1.40011e+08	ND	1.17168e+07	1.50686e+08	2.52375e+08	1.82171e+08	1.46827e+07	4.89109e+07	625235	1.21712e+07	1.45214e+08	2.52842e+08	4.42308e+07	2.6707e+06	168784	3.67585e+08	4.53367e+07	1.08417e+08	2.1142e+06	4.20426e+06	8.46913e+07	ND	7.17199e+06	1.97167e+07	7.28359e+07	6.87137e+07	ND	857185	ND
MET M6	D0	Met-Rich Diet (1.5% MET)	anti-PD1	ND	ND	ND	1.47777e+07	1.46455e+07	7.30931e+07	1.6323e+08	175097	4.72687e+08	5.50525e+06	1.0454e+08	ND	7.66469e+06	8.80166e+07	2.83936e+08	1.52899e+08	1.11728e+07	3.77489e+07	281053	7.15103e+06	1.46533e+08	2.78589e+08	4.02137e+07	3.62786e+06	213953	2.68347e+08	4.03066e+07	7.08677e+07	1.13662e+06	3.17207e+06	7.73642e+07	ND	5.1136e+06	1.92221e+07	7.81228e+07	1.05737e+08	ND	516415	ND
MET M7	D0	Met-Rich Diet (1.5% MET)	anti-PD1	ND	ND	ND	9.16524e+06	1.9294e+07	7.55913e+07	1.89862e+08	248681	6.4269e+08	4.4729e+06	1.34023e+08	ND	1.00291e+07	1.12608e+08	2.74449e+08	1.52463e+08	1.23685e+07	5.34333e+07	289299	6.46163e+06	1.28275e+08	2.48058e+08	4.32843e+07	4.25375e+06	298214	3.55125e+08	4.88309e+07	1.05576e+08	1.76403e+06	3.37171e+06	8.00717e+07	ND	5.908e+06	1.75426e+07	7.02468e+07	9.07002e+07	ND	132293	ND
MET M8	D0	Met-Rich Diet (1.5% MET)	anti-PD1	ND	ND	ND	6.55969e+06	1.95721e+07	8.03024e+07	1.75675e+08	174435	7.50576e+08	5.03593e+06	1.18404e+08	ND	9.31048e+06	1.28618e+08	2.56516e+08	1.54827e+08	1.08817e+07	3.6477e+07	313596	1.51097e+07	1.27399e+08	2.3463e+08	4.66183e+07	2.88318e+06	359967	3.26374e+08	4.01665e+07	9.45244e+07	1.06084e+06	2.26537e+06	7.68732e+07	ND	7.78137e+06	1.88373e+07	6.45607e+07	8.23252e+07	ND	315701	ND
MET M9	D0	Met-Rich Diet (1.5% MET)	anti-PD1	ND	ND	ND	8.30846e+06	1.66563e+07	7.39457e+07	2.09397e+08	180086	6.68263e+08	5.13704e+06	1.22876e+08	ND	8.27533e+06	1.04348e+08	2.81476e+08	1.52012e+08	1.07794e+07	4.53342e+07	247584	7.41253e+06	1.52436e+08	2.52953e+08	4.27919e+07	4.34743e+06	304690	2.73014e+08	3.93531e+07	7.71586e+07	2.00135e+06	2.56813e+06	7.55382e+07	ND	5.57141e+06	1.99417e+07	7.0542e+07	9.17113e+07	ND	226143	ND
MET M10	D0	Met-Rich Diet (1.5% MET)	anti-PD1	ND	ND	ND	8.36649e+06	1.683e+07	7.93874e+07	1.76621e+08	322092	6.08559e+08	6.53373e+06	1.18113e+08	ND	7.97653e+06	1.11467e+08	3.44554e+08	1.58863e+08	1.41636e+07	4.35566e+07	248676	5.1073e+06	2.03054e+08	3.38606e+08	4.10721e+07	3.6034e+06	493873	3.25593e+08	5.58269e+07	6.96235e+07	1.56827e+06	2.24654e+06	8.50174e+07	ND	4.84847e+06	1.96515e+07	8.34168e+07	1.17707e+08	ND	409071	ND
Control M1	D14	Control Diet (1% MET)	IgG	ND	ND	ND	9.43167e+06	1.09749e+07	7.49564e+07	2.51188e+08	120908	9.44908e+08	1.25757e+07	1.229e+08	ND	7.4129e+06	1.13131e+08	2.09804e+08	2.07537e+08	1.1752e+07	9.80752e+07	340849	3.20275e+06	6.22129e+07	1.69789e+08	3.05555e+07	2.53176e+06	256150	3.54787e+08	5.58481e+07	4.93225e+07	1.19012e+06	4.30157e+06	6.49681e+07	ND	3.30599e+06	1.92289e+07	1.02466e+08	8.35668e+07	ND	1.30954e+06	ND
Control M2	D14	Control Diet (1% MET)	IgG	ND	ND	ND	7.90574e+06	1.00809e+07	7.5989e+07	2.12155e+08	195228	8.75371e+08	1.16183e+07	9.48904e+07	ND	5.17453e+06	1.14773e+08	1.94872e+08	1.9118e+08	9.78527e+06	6.38681e+07	561427	2.81958e+06	8.26106e+07	2.00018e+08	3.11612e+07	2.56127e+06	311211	3.33114e+08	4.49343e+07	6.16993e+07	2.01501e+06	4.35714e+06	6.14958e+07	ND	4.09155e+06	1.15347e+07	8.17122e+07	6.13695e+07	ND	578409	ND
Control M3	D14	Control Diet (1% MET)	IgG	ND	ND	ND	1.02703e+07	1.53278e+07	1.25411e+08	2.46725e+08	234056	7.08147e+08	4.70636e+07	1.15433e+08	ND	1.05931e+07	1.16666e+08	2.00437e+08	1.95227e+08	1.06979e+07	9.84865e+07	240245	5.63208e+06	1.31085e+08	1.78998e+08	4.05314e+07	1.94542e+06	241245	4.04247e+08	5.02199e+07	6.52931e+07	1.40952e+06	5.6432e+06	7.48654e+07	ND	5.96789e+06	1.43468e+07	5.02432e+07	8.2749e+07	ND	1.67691e+06	ND
Control M4	D14	Control Diet (1% MET)	IgG	ND	ND	ND	9.08164e+06	1.32626e+07	1.06039e+08	3.89239e+08	77679.7	1.16026e+09	2.01947e+07	1.33229e+08	ND	6.91197e+06	1.70158e+08	2.36366e+08	2.15676e+08	1.11301e+07	6.64502e+07	606316	4.09401e+06	8.96248e+07	2.04706e+08	3.79434e+07	2.26399e+06	400898	3.04688e+08	5.08088e+07	4.97171e+07	2.60189e+06	6.82999e+06	7.83187e+07	ND	4.34934e+06	1.44184e+07	9.94764e+07	6.39813e+07	ND	587365	ND
Control M5	D14	Control Diet (1% MET)	IgG	ND	ND	ND	7.12695e+06	1.09074e+07	9.38807e+07	2.44325e+08	192940	1.1694e+09	1.85447e+07	1.18297e+08	ND	5.09332e+06	1.6708e+08	1.45086e+08	2.3652e+08	9.93761e+06	7.68934e+07	375515	5.14716e+06	7.25775e+07	1.29567e+08	3.30665e+07	2.4223e+06	268860	3.45364e+08	4.72559e+07	7.88339e+07	1.49863e+06	4.64312e+06	6.56166e+07	ND	4.06406e+06	1.07088e+07	7.88996e+07	5.62392e+07	ND	586570	ND
Control M6	D14	Control Diet (1% MET)	anti-PD1	ND	ND	ND	8.0758e+06	1.44801e+07	1.29904e+08	2.00885e+08	312513	1.75174e+09	2.09501e+07	1.45203e+08	ND	5.34856e+06	1.96735e+08	2.64623e+08	3.50474e+08	1.43782e+07	6.76282e+07	538887	4.76681e+06	8.81448e+07	2.18183e+08	3.91027e+07	2.32814e+06	203469	3.809e+08	5.06626e+07	8.87708e+07	1.54599e+06	5.80026e+06	6.12297e+07	ND	4.16843e+06	1.42995e+07	1.27634e+08	6.89268e+07	ND	276828	ND
Control M7	D14	Control Diet (1% MET)	anti-PD1	ND	ND	ND	7.49061e+06	1.18102e+07	9.84999e+07	2.8557e+08	134351	8.3448e+08	1.06371e+07	1.03749e+08	ND	6.09362e+06	1.12432e+08	2.7228e+08	2.31155e+08	1.24528e+07	6.35356e+07	203686	2.71622e+06	1.0955e+08	2.53361e+08	3.73765e+07	2.33108e+06	536315	2.52233e+08	3.90421e+07	4.69982e+07	2.08673e+06	5.33342e+06	6.9649e+07	ND	3.30668e+06	1.31367e+07	6.97957e+07	8.53003e+07	ND	1.69479e+06	ND
Control M8	D14	Control Diet (1% MET)	anti-PD1	ND	ND	ND	9.34321e+06	1.26653e+07	9.76369e+07	2.78553e+08	187494	8.84758e+08	1.62943e+07	1.15917e+08	ND	7.35072e+06	1.13313e+08	2.60349e+08	1.8829e+08	1.31018e+07	9.26923e+07	524910	8.74381e+06	1.39879e+08	2.59614e+08	4.21517e+07	4.10001e+06	440678	2.91164e+08	4.70157e+07	5.16504e+07	2.34219e+06	4.2096e+06	8.19631e+07	ND	6.48518e+06	1.54142e+07	7.64976e+07	8.26426e+07	ND	1.58612e+06	ND
Control M9	D14	Control Diet (1% MET)	anti-PD1	ND	ND	ND	1.49483e+07	1.17382e+07	6.93252e+07	2.2086e+08	150728	8.32118e+08	1.13079e+07	9.11513e+07	ND	5.98548e+06	9.26524e+07	1.76175e+08	1.55755e+08	1.06309e+07	4.53335e+07	315084	2.2415e+06	1.08285e+08	1.30625e+08	3.27948e+07	3.17045e+06	323572	3.8651e+08	4.42372e+07	3.99945e+07	1.83508e+06	3.78747e+06	5.42286e+07	ND	3.549e+06	1.11858e+07	5.46841e+07	6.96567e+07	ND	811958	ND
Control M10	D14	Control Diet (1% MET)	anti-PD1	ND	ND	ND	1.03953e+07	1.33709e+07	1.33879e+08	3.36528e+08	133196	9.29462e+08	2.46037e+07	1.04075e+08	ND	8.73194e+06	1.45644e+08	2.92271e+08	1.72135e+08	9.42572e+06	1.4627e+08	316587	6.84586e+06	2.21906e+08	2.93404e+08	4.35906e+07	1.78961e+06	254230	2.7903e+08	4.67529e+07	6.30858e+07	2.05509e+06	7.55144e+06	1.2936e+08	ND	6.63721e+06	1.43557e+07	8.0773e+07	5.74216e+07	ND	1.66699e+06	ND
MET M1	D14	Met-Rich Diet (1.5% MET)	IgG	ND	ND	ND	1.11732e+07	1.7954e+07	1.27513e+08	2.41842e+08	101333	2.16058e+09	3.28082e+07	1.73213e+08	ND	1.55507e+07	3.68282e+08	2.78698e+08	2.59249e+08	1.19867e+07	9.79806e+07	738548	3.4595e+06	1.32836e+08	3.05571e+08	4.82683e+07	2.12993e+06	277389	3.87347e+08	5.40994e+07	2.21387e+08	2.07891e+06	6.35279e+06	1.24778e+08	ND	4.74799e+06	1.09722e+07	1.18779e+08	5.78803e+07	ND	339992	ND
MET M2	D14	Met-Rich Diet (1.5% MET)	IgG	ND	ND	ND	1.61567e+07	2.53451e+07	1.51307e+08	2.10759e+08	176579	1.60143e+09	2.87978e+07	1.47964e+08	ND	1.10729e+07	5.25725e+08	2.49239e+08	2.91554e+08	6.36244e+06	8.13561e+07	362477	4.84489e+06	1.34605e+08	2.6748e+08	3.94954e+07	3.41014e+06	319453	5.70967e+08	6.77419e+07	3.22643e+08	2.37697e+06	2.50681e+06	2.64824e+08	ND	5.61445e+06	2.47901e+07	1.15535e+08	5.5182e+07	ND	559702	ND
MET M3	D14	Met-Rich Diet (1.5% MET)	IgG	ND	ND	ND	1.46296e+07	1.80817e+07	1.37652e+08	3.54742e+08	116853	2.26677e+09	2.14588e+07	1.69841e+08	ND	1.27013e+07	3.25815e+08	2.99633e+08	2.75575e+08	1.10681e+07	1.59692e+08	601322	4.59692e+06	9.98371e+07	2.12091e+08	5.42013e+07	4.27634e+06	351742	4.65008e+08	6.27486e+07	2.54251e+08	2.58509e+06	1.12069e+07	9.46789e+07	ND	6.18638e+06	1.49013e+07	1.613e+08	6.14912e+07	ND	1.6883e+06	ND
MET M4	D14	Met-Rich Diet (1.5% MET)	IgG	ND	ND	ND	14088577	24190583	117045783	358398370	98793	2305480886	28126137	231124798	ND	9875370	421723635	361839903	374577018	10938474	108395449	845582	5175938	197722216	253468627	82503491	3358905	933404	619720329	69733284	243676330	2984618	6047784	130528681	ND	6101828	17551112	116560183	64080614	ND	1173689	ND
MET M5	D14	Met-Rich Diet (1.5% MET)	IgG	ND	ND	ND	1.18691e+07	1.85451e+07	1.24107e+08	3.20603e+08	285453	1.62507e+09	4.15114e+07	1.76711e+08	ND	8.91001e+06	2.4639e+08	2.89265e+08	2.29689e+08	1.33826e+07	1.14915e+08	489118	3.61141e+06	2.00748e+08	2.96542e+08	4.30022e+07	1.44945e+06	546216	3.92683e+08	4.75835e+07	1.07983e+08	1.92755e+06	6.49619e+06	1.07769e+08	ND	4.65313e+06	1.28686e+07	7.99277e+07	5.77581e+07	ND	303317	ND
MET M6	D14	Met-Rich Diet (1.5% MET)	anti-PD1	ND	ND	ND	1.22219e+07	2.26119e+07	1.52698e+08	2.79407e+08	210584	2.49215e+09	3.03851e+07	2.32084e+08	ND	1.12581e+07	3.15739e+08	3.71037e+08	3.83582e+08	1.59193e+07	9.96574e+07	750743	6.47505e+06	1.53806e+08	3.24201e+08	6.10594e+07	3.89007e+06	536655	6.01274e+08	6.94667e+07	2.12362e+08	2.5468e+06	1.06959e+07	9.91546e+07	ND	6.52631e+06	1.87687e+07	1.54477e+08	6.80677e+07	ND	614978	ND
MET M7	D14	Met-Rich Diet (1.5% MET)	anti-PD1	ND	ND	ND	1.50704e+07	1.62364e+07	1.93302e+08	2.66463e+08	100410	1.29632e+09	2.36371e+07	1.13917e+08	ND	1.31339e+07	1.97841e+08	3.55639e+08	2.26574e+08	1.84133e+07	2.46443e+08	427952	3.73566e+06	2.39662e+08	3.79631e+08	4.42312e+07	1.76626e+06	470691	3.23642e+08	5.78752e+07	7.38183e+07	3.30193e+06	6.62916e+06	2.81489e+08	ND	8.76299e+06	1.89172e+07	1.75886e+08	3.85057e+07	ND	1.01465e+06	ND
MET M8	D14	Met-Rich Diet (1.5% MET)	anti-PD1	ND	ND	ND	1.03641e+07	1.51011e+07	1.14518e+08	2.40782e+08	256724	2.10901e+09	2.29967e+07	1.89244e+08	ND	7.02547e+06	2.99855e+08	2.99651e+08	3.76372e+08	1.14219e+07	1.10261e+08	597098	4.46466e+06	1.1197e+08	2.86871e+08	4.22819e+07	3.91391e+06	344421	4.43835e+08	6.69453e+07	2.04188e+08	2.96993e+06	1.0049e+07	7.91466e+07	ND	5.3174e+06	1.28239e+07	1.37922e+08	5.73417e+07	ND	982224	ND
MET M9	D14	Met-Rich Diet (1.5% MET)	anti-PD1	ND	ND	ND	1.048e+07	1.5791e+07	1.06007e+08	2.54263e+08	174537	2.05714e+09	2.23929e+07	1.78279e+08	ND	9.17351e+06	2.47872e+08	2.26637e+08	3.02783e+08	1.22357e+07	1.02378e+08	817432	8.66195e+06	1.15049e+08	2.24401e+08	4.93017e+07	2.26e+06	433788	4.52372e+08	5.79163e+07	2.2248e+08	2.73341e+06	6.91011e+06	7.55941e+07	ND	6.11339e+06	1.35759e+07	1.44645e+08	6.14244e+07	ND	130946	ND
MET M10	D14	Met-Rich Diet (1.5% MET)	anti-PD1	ND	ND	ND	1.23405e+07	1.69358e+07	1.2084e+08	3.02042e+08	286960	2.1481e+09	1.89578e+07	1.85268e+08	ND	1.11892e+07	2.11219e+08	1.69164e+08	2.40404e+08	1.2797e+07	9.95443e+07	683900	4.87094e+06	8.54485e+07	1.91749e+08	5.24201e+07	2.85169e+06	388982	4.54904e+08	5.57197e+07	2.12629e+08	1.6349e+06	7.48789e+06	8.77143e+07	ND	5.65496e+06	1.53016e+07	1.54556e+08	6.39722e+07	ND	1.80468e+06	ND
Calculated concentration (μM)
Sample	Day/diet change	Diet	Treatment	Putrescine	Spermidine	Spermine	Ethanolamine	Ornithine	Lys	Gly	h-Lys	Ala-b.Ala-Sarco	Amino-butyric(3)	Ser	hypoTau	Cystathionine	Pro	Val	Thr	Cystine	Taurine	Agmatine	h-Pro	Ile	Leu	Asn	Asp	Homocystine	Gln	Glu	Met	His	Aminoadipic	Phe	m-His	Arg	Citruline	Tyr	Trp	Carnosine	Urea	Anserine
Control M1	D0	Control Diet (1% MET)	IgG	ND	ND	ND	11.1984	26.4618	109.927	118.286	10.2343	267.724	6.47312	70.6561	ND	32.0809	54.4786	99.2566	89.5123	34.4312	202.215	ND	1.55307	59.0255	53.7776	55.9831	7.75011	2.60494	347.613	42.3392	28.4896	24.3119	14.5253	29.5924	ND	34.7838	57.5544	31.7078	43.4082	ND	467.721	ND
Control M2	D0	Control Diet (1% MET)	IgG	ND	ND	ND	10.763	27.2733	106.974	126.913	10.2343	286.794	6.36817	87.3768	ND	26.2378	61.7928	91.2015	80.8839	27.9525	187.819	ND	3.64101	69.742	69.9377	58.8296	7.72456	2.71933	367.683	50.0548	26.7357	53.7743	14.8977	28.4931	ND	42.2444	45.2958	41.7775	49.5281	ND	433.552	ND
Control M3	D0	Control Diet (1% MET)	IgG	ND	ND	ND	10.7419	34.9453	145.473	168.758	10.2343	415.567	6.58028	108.891	ND	27.8882	102.924	117.443	120.896	29.127	305.145	ND	2.40979	64.8539	97.4483	78.8781	7.84886	2.64067	436.286	48.8073	39.249	27.9051	15.2947	37.1925	ND	36.2183	48.5483	46.9554	60.0172	ND	319.528	ND
Control M4	D0	Control Diet (1% MET)	IgG	ND	ND	ND	10.8579	42.6026	146.812	178.451	10.2343	485.582	6.80735	118.788	ND	33.3567	118.613	117.595	123.216	30.4447	291.78	ND	19.0606	75.5197	84.7269	112.15	9.06313	2.53216	518.67	39.3873	54.0686	34.9272	16.5712	37.2696	ND	54.1376	60.9989	62.9121	50.3146	ND	452.725	ND
Control M5	D0	Control Diet (1% MET)	IgG	ND	ND	ND	11.1275	30.8731	124.95	144.954	10.2343	348.234	6.96284	74.0712	ND	27.3973	69.2227	110.356	89.8704	33.3833	207.54	ND	4.04444	65.4399	83.9996	46.7219	8.35832	2.53474	391.494	46.6805	28.3564	79.9934	15.3883	32.2768	ND	45.8142	54.5455	44.0768	50.0264	ND	420.242	ND
Control M6	D0	Control Diet (1% MET)	anti-PD1	ND	ND	ND	11.773	38.6613	148.422	199.273	10.2343	551.39	7.00555	133.879	ND	31.7437	106.733	117.132	125.318	32.8804	231.223	ND	26.1992	81.1784	71.9937	89.1993	8.47381	2.89576	550.831	39.7131	42.0641	81.0612	15.7601	34.8853	ND	62.1919	52.3718	56.2538	43.3616	ND	319.877	ND
Control M7	D0	Control Diet (1% MET)	anti-PD1	ND	ND	ND	11.749	36.4553	164.376	221.639	10.2343	456.932	7.01752	114.562	ND	27.1775	87.227	110.503	118.952	36.4889	211.325	ND	7.94895	82.4649	87.0255	71.2333	8.13707	3.09007	489.718	37.7434	34.7193	49.2426	15.8159	34.6597	ND	43.4542	50.2311	52.1068	44.885	ND	329.203	ND
Control M8	D0	Control Diet (1% MET)	anti-PD1	ND	ND	ND	11.8903	29.442	141.589	162.98	10.2343	415.822	7.299	109.171	ND	32.3068	73.5353	99.743	99.125	36.7837	329.329	ND	10.981	66.6941	71.6176	85.6221	8.01683	2.48805	471.931	50.9298	27.7617	89.0646	15.0038	31.8971	ND	55.1607	47.3443	42.0953	42.3325	ND	187.251	ND
Control M9	D0	Control Diet (1% MET)	anti-PD1	ND	ND	ND	11.2349	28.4422	120.991	152.003	10.2343	410.601	6.81582	98.7974	ND	28.3644	67.5713	93.6892	86.1428	28.6265	233.895	ND	4.77857	58.5174	71.5753	66.2651	8.11702	2.59696	450.044	33.2443	25.7996	90.2979	15.4899	30.7949	ND	44.5637	43.6926	39.253	44.5103	ND	554.694	ND
Control M10	D0	Control Diet (1% MET)	anti-PD1	ND	ND	ND	12.4573	42.5206	161.569	211.266	10.2343	556.578	6.83395	132.018	ND	33.8724	111.345	132.897	139.189	38.9384	267.754	ND	11.2759	78.077	87.022	79.0147	10.6622	2.57362	626.892	45.7158	57.4334	89.3041	16.0949	41.9045	ND	57.0887	64.5516	54.7293	53.2877	ND	212.087	ND
MET M1	D0	Met-Rich Diet (1.5% MET)	IgG	ND	ND	ND	11.9112	43.0604	177.77	155.748	10.2343	589.369	6.87082	128.518	ND	28.4028	116.638	112.153	145.86	29.7865	225.406	ND	27.6672	62.922	78.2795	106.732	8.6666	2.45578	577.619	39.9166	54.2445	101.022	15.0864	31.9563	ND	65.3197	43.5173	43.6993	53.351	ND	596.207	ND
MET M2	D0	Met-Rich Diet (1.5% MET)	IgG	ND	ND	ND	16.5384	52.9558	198.115	308.624	10.2343	776.826	8.14689	76.7946	ND	26.9813	168.153	129.905	190.456	16.9061	331.447	ND	54.9678	64.4111	88.2317	185.433	8.77012	2.67299	723.438	72.188	67.1673	359.263	16.1985	60.9846	ND	169.615	76.2507	87.814	55.226	ND	670.069	ND
MET M3	D0	Met-Rich Diet (1.5% MET)	IgG	ND	ND	ND	11.9411	34.5399	152.844	177.144	10.2343	525.453	6.72507	103.633	ND	37.579	111.064	98.9124	113.987	39.5107	225.322	ND	33.6879	56.3724	73.4462	88.3211	7.92503	2.75836	607.818	42.7527	45.2562	106.575	16.8888	34.7179	ND	67.9476	48.1437	45.7766	51.2684	ND	238.992	ND
MET M4	D0	Met-Rich Diet (1.5% MET)	IgG	ND	ND	ND	11.2363	37.2795	142.969	156.264	10.2343	529.226	6.87226	135.29	ND	34.2237	112.266	125.247	129.83	25.5967	144.172	ND	4.07259	64.5087	78.514	83.1194	8.24155	2.57033	508.581	36.3598	60.0962	20.1791	15.7493	38.0366	ND	26.6465	54.5232	50.111	42.4348	ND	420.399	ND
MET M5	D0	Met-Rich Diet (1.5% MET)	IgG	ND	ND	ND	12.0447	39.4635	157.207	172.184	10.2343	543.373	6.68041	111.902	ND	36.5923	110.295	99.2662	127.739	34.9884	212.795	ND	16.767	64.1222	76.8355	86.8294	7.81731	2.34	618.451	41.0633	52.7707	102.691	16.6813	38.5914	ND	59.3344	57.5468	46.9112	42.7309	ND	447.379	ND
MET M6	D0	Met-Rich Diet (1.5% MET)	anti-PD1	ND	ND	ND	13.6651	32.0342	126.633	138.455	10.2343	260.063	6.5969	84.9018	ND	27.1582	66.7361	112.192	108.077	26.3864	165.122	ND	6.46579	64.7256	84.6853	78.9018	8.68026	2.44177	455.476	36.9598	32.6369	46.7781	15.1445	35.0432	ND	44.3891	56.3467	50.4125	64.488	ND	289.53	ND
MET M7	D0	Met-Rich Diet (1.5% MET)	anti-PD1	ND	ND	ND	11.4598	40.4733	131.212	159.741	10.2343	351.657	6.32988	107.344	ND	32.6631	83.8283	108.307	107.784	29.3168	232.11	ND	5.05118	56.3759	75.377	84.9615	9.24456	2.63161	597.988	43.9137	51.2474	82.6628	15.4418	36.3543	ND	50.157	52.2716	45.1966	55.6514	ND	111.599	ND
MET M8	D0	Met-Rich Diet (1.5% MET)	anti-PD1	ND	ND	ND	10.436	40.9781	139.847	148.401	10.2343	409.784	6.47551	95.4553	ND	30.99	94.9557	100.962	109.371	25.673	159.69	ND	22.7967	55.975	71.2832	91.5411	8.00888	2.77074	550.772	36.8456	45.3214	42.4438	13.7946	34.8054	ND	63.759	55.413	41.4309	50.7298	ND	196.557	ND
MET M9	D0	Met-Rich Diet (1.5% MET)	anti-PD1	ND	ND	ND	11.1232	35.6846	128.196	175.354	10.2343	365.435	6.50166	98.8592	ND	28.5799	78.0871	111.185	107.481	25.4221	197.519	ND	7.00239	67.4249	76.8695	83.9898	9.32901	2.6462	463.141	36.182	36.01	96.2366	14.2454	34.1589	ND	47.7131	58.0929	45.3921	56.2456	ND	155.072	ND
MET M10	D0	Met-Rich Diet (1.5% MET)	anti-PD1	ND	ND	ND	11.146	36.0001	138.17	149.158	10.2343	333.268	6.86291	95.2332	ND	27.8842	83.0355	137.019	112.083	33.7162	189.927	ND	2.27214	90.5733	102.983	80.5957	8.65821	3.07242	549.488	49.6209	31.9697	71.4663	13.7666	38.7493	ND	42.464	57.3885	53.9184	71.5224	ND	239.807	ND
Control M1	D14	Control Diet (1% MET)	IgG	ND	ND	ND	11.5645	25.3704	130.048	208.756	10.2343	514.486	8.42565	98.8775	ND	26.5719	84.1918	81.8311	144.777	27.8058	422.776	ND	-1.63593	26.1644	51.5145	59.8416	7.69204	2.53684	597.434	49.6381	21.0844	49.8381	16.8262	29.0402	ND	31.2645	56.3632	66.5336	51.4594	ND	656.915	ND
Control M2	D14	Control Diet (1% MET)	IgG	ND	ND	ND	10.9649	23.7475	131.941	177.558	10.2343	477.021	8.17802	77.5569	ND	21.3605	85.3334	75.7153	133.79	22.9858	276.677	ND	-2.42219	35.4927	60.7307	61.0369	7.71865	2.66089	561.84	40.735	27.7208	97.0181	16.9089	27.3587	ND	36.9683	37.6938	52.7895	38.415	ND	318.246	ND
Control M3	D14	Control Diet (1% MET)	IgG	ND	ND	ND	11.894	33.2729	222.521	205.189	10.2343	386.924	17.3459	93.1932	ND	33.9763	86.6485	77.9948	136.508	25.2225	424.533	ND	3.34896	57.6608	54.3222	79.5288	7.16341	2.50326	678.659	45.0468	29.6478	62.3867	18.8236	33.8331	ND	50.5918	44.5172	31.9491	50.9788	ND	827.085	ND
Control M4	D14	Control Diet (1% MET)	IgG	ND	ND	ND	11.427	29.5236	187.016	319.093	10.2343	630.512	10.3963	106.739	ND	25.4057	123.828	92.7098	150.244	26.2818	287.705	ND	0.19291	38.7004	62.1599	74.4215	7.45063	2.86295	515.157	45.5272	21.296	130.585	20.5906	35.5054	ND	38.84	44.6909	64.5539	39.9498	ND	322.395	ND
Control M5	D14	Control Diet (1% MET)	IgG	ND	ND	ND	10.6589	25.2479	164.733	203.27	10.2343	635.436	9.96952	95.3734	ND	21.1714	121.689	55.3254	164.245	23.3592	332.308	ND	2.35394	30.9044	39.2516	64.797	7.59336	2.56547	581.958	42.6289	36.9083	67.4834	17.3347	29.3543	ND	36.7687	35.6899	50.9269	35.4001	ND	322.026	ND
Control M6	D14	Control Diet (1% MET)	anti-PD1	ND	ND	ND	11.0317	31.7339	230.756	168.551	10.2343	949.19	10.5917	115.854	ND	21.7657	142.3	104.282	240.789	34.2421	292.736	ND	1.57347	38.0235	66.2688	76.7092	7.50847	2.41815	640.317	45.4079	42.2364	70.1922	19.0575	27.2299	ND	37.5264	44.4024	83.2012	42.8561	ND	178.55	ND
Control M7	D14	Control Diet (1% MET)	anti-PD1	ND	ND	ND	10.8018	26.8869	173.199	236.235	10.2343	454.99	7.92425	84.2998	ND	23.5003	83.7063	107.419	160.641	29.5235	275.257	ND	-2.63427	47.8125	76.9936	73.3026	7.51111	3.16805	429.012	35.9283	19.8382	101.12	18.3624	31.307	ND	31.2696	41.581	44.8978	52.4781	ND	835.371	ND
Control M8	D14	Control Diet (1% MET)	anti-PD1	ND	ND	ND	11.5297	28.4393	171.617	230.627	10.2343	482.079	9.38748	93.5617	ND	26.4272	84.3186	102.532	131.849	31.114	399.785	ND	9.73413	61.6825	78.9003	82.7263	9.10595	2.95258	492.947	42.4329	22.3327	115.731	16.6892	37.2703	ND	54.3477	47.1072	49.3362	50.9163	ND	785.031	ND
Control M9	D14	Control Diet (1% MET)	anti-PD1	ND	ND	ND	13.7321	26.7562	119.728	184.516	10.2343	453.717	8.09775	74.7108	ND	23.2486	69.9582	68.0578	109.995	25.0582	197.515	ND	-3.60838	47.2341	39.5743	64.2607	8.26787	2.68874	649.531	40.1663	16.0828	86.7266	16.0608	23.8395	ND	33.029	36.8473	34.8901	43.2851	ND	426.429	ND
Control M10	D14	Control Diet (1% MET)	anti-PD1	ND	ND	ND	11.9432	29.7202	238.043	276.964	10.2343	506.164	11.5367	84.5479	ND	29.643	106.79	115.606	120.998	22.1047	628.618	ND	5.83961	99.1949	89.202	85.566	7.02294	2.53251	473.021	42.2186	28.4642	99.3103	21.6647	60.2229	ND	55.4516	44.5388	52.1676	36.095	ND	822.493	ND
MET M1	D14	Met-Rich Diet (1.5% MET)	IgG	ND	ND	ND	12.2488	38.0406	226.375	201.285	10.2343	1169.47	13.6588	137.174	ND	45.5187	261.534	110.047	179.512	28.381	422.372	ND	-1.10908	58.4616	92.9116	94.7973	7.32977	2.58469	650.906	48.2116	113.344	100.672	19.8801	58.0039	ND	41.7345	36.3289	77.3368	36.3645	ND	207.808	ND
MET M2	D14	Met-Rich Diet (1.5% MET)	IgG	ND	ND	ND	14.2069	51.4586	269.983	176.442	10.2343	868.209	12.6215	117.955	ND	35.0933	370.964	97.9819	201.212	14.5972	351.368	ND	1.73367	59.2705	81.2984	77.4843	8.48398	2.67946	952.458	59.3408	167.637	117.72	14.1541	125.823	ND	48.0256	69.857	75.1888	34.7788	ND	309.581	ND
MET M3	D14	Met-Rich Diet (1.5% MET)	IgG	ND	ND	ND	13.6069	38.2725	244.956	291.521	10.2343	1226.68	10.7233	134.608	ND	38.8845	232.017	118.621	190.478	26.1299	685.941	ND	1.22486	43.3706	64.4113	106.506	9.26492	2.75221	778.444	55.2674	130.966	129.624	27.1071	43.428	ND	52.1782	45.8626	105.496	38.4865	ND	832.362	ND
MET M4	D14	Met-Rich Diet (1.5% MET)	IgG	ND	ND	ND	13.3943	49.3626	207.19	294.444	10.2343	1247.54	12.4478	181.256	ND	32.3052	298.678	144.098	256.979	25.8121	466.854	ND	2.41298	88.1352	77.0266	162.36	8.43778	4.06268	1032.52	60.9653	125.296	152.475	19.426	60.7887	ND	51.5643	52.2922	75.8677	40.0082	ND	593.988	ND
MET M5	D14	Met-Rich Diet (1.5% MET)	IgG	ND	ND	ND	12.5222	39.1136	220.132	264.236	10.2343	880.944	15.9098	139.837	ND	30.0576	176.813	114.375	159.657	31.8021	494.7	ND	-0.79737	89.519	90.1588	84.4049	6.71626	3.19035	659.668	42.8962	52.5376	92.0157	20.0936	49.7672	ND	41.0457	40.9303	51.6077	36.2927	ND	190.82	ND
MET M6	D14	Met-Rich Diet (1.5% MET)	anti-PD1	ND	ND	ND	12.6608	46.4966	272.534	231.31	10.2343	1348.11	13.032	181.986	ND	35.5246	225.014	147.865	263.028	38.019	429.534	ND	5.07872	68.0516	98.5914	120.04	8.91667	3.16881	1002.23	60.7478	108.505	127.434	26.3463	45.5955	ND	54.6464	55.2466	100.978	42.3512	ND	335.186	ND
MET M7	D14	Met-Rich Diet (1.5% MET)	anti-PD1	ND	ND	ND	13.7801	34.9223	346.952	220.964	10.2343	703.823	11.2867	92.0395	ND	39.8919	143.07	141.559	157.564	44.1314	1056.46	ND	-0.542423	107.315	115.491	86.8301	7.00188	3.0202	546.284	51.2918	34.2189	170.624	20.2916	133.893	ND	70.8862	55.6069	115.156	24.9788	ND	520.321	ND
MET M8	D14	Met-Rich Diet (1.5% MET)	anti-PD1	ND	ND	ND	11.9309	32.8612	202.556	200.438	10.2343	1141.68	11.121	149.377	ND	25.6699	213.974	118.628	258.184	26.9969	474.82	ND	0.953469	48.9194	87.2103	82.9832	8.93816	2.73571	743.672	58.6909	104.122	151.635	25.3831	35.9063	ND	45.8688	40.822	90.0144	36.048	ND	505.299	ND
MET M9	D14	Met-Rich Diet (1.5% MET)	anti-PD1	ND	ND	ND	11.9764	34.1138	186.958	211.213	10.2343	1113.74	10.9649	141.031	ND	30.6711	177.843	88.7252	208.754	28.9913	441.153	ND	9.56616	50.3275	68.1646	96.8366	7.44703	2.93705	757.693	51.3253	113.93	138.107	20.7098	34.186	ND	51.6482	42.6466	94.4671	38.4472	ND	110.975	ND
MET M10	D14	Met-Rich Diet (1.5% MET)	anti-PD1	ND	ND	ND	12.7075	36.1921	214.144	249.401	10.2343	1162.74	10.0764	146.35	ND	35.3641	152.368	65.1865	166.854	30.3671	429.051	ND	1.78713	36.7905	58.2096	102.991	7.98048	2.83611	761.851	49.5334	108.648	75.2772	21.5701	40.0554	ND	48.3197	46.8338	101.03	39.9445	ND	886.273	ND
