# Supplementary material for: Early methionine availability attenuates T cell exhaustion
Source: Nat Immunol. 2025 Jul 23;26(8):1384–96. doi: 10.1038/s41590-025-02223-6 (PMC12307228; doi:10.1038/s41590-025-02223-6)
Supplement: Supplementary file 6 — Formulation of 1% Met and 1.5% Met diets. [file 41590_2025_2223_MOESM6_ESM.xlsx]

## Sheet: Table 1
OSD with 15 kcal% Fat With Crystalline Amino Acids With different Levels of Methionine
	Product #	A24051401	A24051402
		1% Methionine	1.5% Methionine
	Ingredient	gm	gm
	L-Cystine	4.2	4.2
	L-Isoleucine	7.6	7.6
	L-Leucine	15.8	15.8
	L-Lysine	13.2	13.2
	L-Methionine	10.6	15.3
	L-Phenylalanine	8.4	8.4
	L-Threonine	7.2	7.2
	L-Tryptophan	2.1	2.1
	L-Valine	9.3	9.3
	L-Histidine	4.6	4.6
	L-Alanine	5.1	5.1
	L-Arginine	6	6
	L-Aspartic Acid	12.1	12.1
	L-Glutamic Acid	38.2	38.2
	Glycine	3	3
	L-Proline	17.8	17.8
	L-Serine	10	10
	L-Tyrosine	9.2	9.2
	Total L-Amino Acids	184.4	189.1
	Corn Starch	375.5	370.8
	Maltodextrin 10	110	110
	Dextrose	150	150
	Cellulose, BW200	75	75
	Inulin	25	25
	Soybean Oil	70	70
	Mineral Mix S10026	10	10
	DiCalcium Phosphate	13	13
	Calcium Carbonate	5.5	5.5
	Potassium Citrate, 1 H2O	16.5	16.5
	Sodium Bicarbonate	7.5	7.5
	Vitamin Mix V10001	10	10
	Choline Bitartrate	2	2
	FD&C Yellow Dye #5	0.025	0
	FD&C Red Dye #40	0.025	0.025
	FD&C Blue Dye #1	0	0.025
	Total	1054.45	1054.45
	gm
	Protein	184.4	189.1
	Carbohydrate	654.9	650.2
	Fat	70	70
	Fiber	100	100
	gm%
	Protein	17.5	17.9
	Arginine	0.6	0.6
	Methionine	1	1.5
	Carbohydrate	62.1	61.7
	Fat	6.6	6.6
	Fiber	9.5	9.5
	kcal
	Protein	738	756
	Carbohydrate	2620	2601
	Fat	630	630
	Total	3987	3987
	kcal%
	Protein	18	19
	Carbohydrate	66	65
	Fat	16	16
	Total	100	100
	kcal / gm	3.8	3.8
