# Supplementary material for: Early methionine availability attenuates T cell exhaustion
Source: Nat Immunol. 2025 Jul 23;26(8):1384–96. doi: 10.1038/s41590-025-02223-6 (PMC12307228; doi:10.1038/s41590-025-02223-6)
Supplement: Supplementary file 7 — Fragmentation CE, and retention time window for each amino acid. [file 41590_2025_2223_MOESM7_ESM.xlsx]

## Sheet: Sheet1
Parent [m/z]	Daughter [m/z]	Polarity	Start [min]	End [min]	CE (eV)	Comment
215.1	170.93	Positive	5	6.5	30	Putrescine [M+2AQC+2H]
219.5	170.93	Positive	5.6	8.4	30	Spermidine [M+3AQC+3H]
221.6	170.93	Positive	6	8.5	30	Spermine [M+4AQC+4H]
231.86	170.93	Positive	0.8	2.1	30	Ethanolamine [M+1AQC+H]
236.89	170.93	Positive	4.9	6	30	Ornithine [M+2AQC+2H]
243.96	170.93	Positive	5.1	6.2	30	Lys [M+2AQC+2H]
246	170.93	Positive	0.5	2.4	30	Gly [M+1AQC+H]
252.12	170.93	Positive	4.5	5.5	30	h-Lys [M+2AQC+2H]
260.08	170.93	Positive	1	4.5	30	Ala-b.Ala-Sarco [M+1AQC+H]
273.97	170.93	Positive	3.5	6	30	Amino-butyric(3) [M+1AQC+H]
275.94	170.93	Positive	0.4	2	30	Ser [M+1AQC+H]
282	170.93	Positive	4.7	6	30	Cystathionine [M+2AQC+2H]
286.01	170.93	Positive	3.1	5	30	Pro [M+1AQC+H]
287.92	170.93	Positive	5	6.5	30	Val [M+1AQC+H]
290.09	170.93	Positive	1.2	3	30	Thr [M+1AQC+H]
291.04	170.93	Positive	4.8	6.5	30	Cystine [M+2AQC+2H]
295.89	170.93	Positive	0.5	1.9	30	Taurine [M+1AQC+H]
301.17	170.93	Positive	1.2	4.5	30	Agmatine [M+1AQC+H]
301.94	170.93	Positive	0.3	1.5	30	h-Pro [M+1AQC+H]
302	170.93	Positive	5.6	7	30	Leu-Ile [M+1AQC+H]
303.15	170.93	Positive	0.2	1.8	30	Asn [M+1AQC+H]
304.04	170.93	Positive	0.8	2.5	30	Asp [M+1AQC+H]
304.93	170.93	Positive	5.5	7	30	Homocystine [M+2AQC+2H]
316.97	170.93	Positive	0.2	1.9	30	Gln [M+1AQC+H]
318.06	170.93	Positive	1.2	3.2	30	Glu [M+1AQC+H]
320.1	170.93	Positive	5	6.3	30	Met [M+1AQC+H]
326.08	170.93	Positive	0.2	1.8	30	His [M+1AQC+H]
332.01	170.93	Positive	3.5	5.5	30	Aminoadipic [M+1AQC+H]
336.09	170.93	Positive	5.7	7.1	30	Phe [M+1AQC+H]
340.04	170.93	Positive	0.2	2.1	30	m-His [M+1AQC+H]
344.94	170.93	Positive	0.5	2.2	30	Arg [M+1AQC+H]
346.15	170.93	Positive	0.8	2.7	30	Citrulline [M+1AQC+H]
351.89	170.93	Positive	5	6.2	30	Tyr [M+1AQC+H]
375.01	170.93	Positive	5.8	7.2	30	Trp [M+1AQC+H]
397.12	170.93	Positive	0.5	2	30	Carnosine [M+1AQC+H]
400.94	170.93	Positive	0.2	2.5	30	Urea [M+2AQC+H]
411.01	170.93	Positive	0.2	2.4	30	Anserine [M+1AQC+H]
308.98	162.86/250.97	Positive	7.3	8.6	14/20	Warfarin-IS
