# Supplementary material for: Early methionine availability attenuates T cell exhaustion
Source: Nat Immunol. 2025 Jul 23;26(8):1384–96. doi: 10.1038/s41590-025-02223-6 (PMC12307228; doi:10.1038/s41590-025-02223-6)
Supplement: Supplementary file 8 — Statistical source data. [file 41590_2025_2223_MOESM8_ESM.xlsx]

## Sheet: Fig. 1A
Amino Acid	% change in intracellular amino acids ( compared to naïve)
Glycine	86.0524	20.9779	33.0991
Ala	162.209	19.161	27.8313
Ser	219.519	61.7571	68.1937
Pro	91.1385	92.405	132.62
Gln	22.7475	22.7728	44.4608
Glu	32.6597	41.6031	49.1102
Tyr	100.909	47.2846	73.4415
Arg	37.5297	27.7351	61.0485
Cys	9.55268	24.6434	86.1167
His	80.4672	8.37095	26.2395
Phe	131.623	33.3453	66.2887
Trp	161.282	48.9474	61.7015
Thr	136.609	32.0092	39.7487
Met	57.6881	38.7376	76.9867
Val	87.6673	151.984	166.849
Leu/Ile	89.2529	50.5355	73.055
Lys	63.013	23.2625	38.1884

## Sheet: Fig. 1B
	0.1mM Met
	Methionine				SAM				SAH
	Naïve	10 Min	30 Min	60 Min	Naïve	10 Min	30 Min	60 Min	Naïve	10 Min	30 Min	60 Min
	6448513	3720027	2663101	5015724	17930	17464.8	19757.7	11769.2	22159.5	26183.4	22646.2	11048.9
	6448513	2029343	2842807	3561463	24541	15732.6	14787.9	10731.9	7207.18	10317.7	157.753	30303.9
	5151307	3965820	3241180	3207512	25311.5	17558.3	20644.7	19583.5	7476.28	17256.2	12677.8	399.16
	0.00mM Met
	Methionine				SAM				SAH
	Naïve	10 Min	30 Min	60 Min	Naïve	10 Min	30 Min	60 Min	Naïve	10 Min	30 Min	60 Min
	6448513	442751	91409	319486	17930	25176.6	17922	1696.55	17930	72324	1994	317800
	5238686	337992	248285	185663	24541	2120.35	3128.92	2324.35	24541	78668	52117	24650
	5151307	349000	241441	213137	25311.5	15520.7	2331.47	0	25311.5	3543	147306	53168

## Sheet: Fig. 1E
Days post T cells injection	No T cells					0.1mM					30min					2hrs					6hrs
1	100	114.95	80.64	81.25	87.48	85.0465	112.363	98.315	81.25	78.336	66.27	114.92	113.715	93.75	86.25	151.2	61.36	128.562	87.5	84.64	102.06	87.5	102.752	68.85	144
3	171	185.9	145.8	146.98	141.398	113.764	162	144	130.537	111.925	120.213	167.4	148.84	149.4	123.462	202.005	100	163.8	116.64	125.001	153	128.335	149.4	92.5	202.005
6	308.448	323.438	257.091	285.101	317.68	142.97	226.576	202.005	170.667	154.8	177.45	224.45	214.245	212.704	213.15	259.2	178.746	252.35	163.724	200.688	237.65	201.144	243.648	168.683	308.308
10	526.5	662.7	530.55	631.75	665	192.238	327.652	305.809	239.447	237.65	299.568	352	336.2	323.2	319.39	449.55	414.304	441.408	292.032	376.248	366.912	332.838	419.813	252.05	497.317
13	933.12	1034.55	864.634	1091.06	1139.96	317.202	532.475	429.3	378.895	393.762	590	641.845	612.06	610.018	629.695	734.832	564.54	632.462	455.455	590	573.359	550	596.759	488.668	738.461
17	1895.42	2085.27	1605.5	2056.99	1963.1	569.245	831.67	780.376	625	576.24	1093.03	1228.8	1314.64	1259.05	1337.72	1301.3	1190.7	1239.75	937.697	1337.72	1239.75	1362.2	1372	1087.51	1538.6

## Sheet: Fig. 1F-G
Fig. 1 F
Days post T cells injection	0.1mM							0.03mM
1	108	81.25	117	32	33.6875	32	24.5	144	128.562	179.562	40	65.8125	44	48
4	161.84	136.8	183.75	60	41.65	40	30.625	320	281.25	336	48	71.8875	54.4	60
7	288	210.392	290.521	106.25	56.8	75	81.25	407.932	455.455	445.5	122.786	156.6	108.16	121
10	413.1	290.228	400.988	110.412	121	99	100.8	590	660.654	755.212	266.805	320	232.75	214.245
14	565	415.438	564.54	153	190.125	159.25	196.875	829.985	1009.49	1060.9	445.5	595	443.576	419.05
18	780.45	580.608	744.188	253.127	307.242	268.671	324	1353.21	1562.91	1689.21	941.92	1022.4	903.222	958.23
21	1002.91	847	1006.14	545	528.22	459.045	604.314	2083.4	2085.27	2113.01	1458	1607.2	1396.45	1728.72
Fig. 1G
Days post T cells injection	0.1mM	0.03mM
18
18
18			1=death event
21		1
21		1
23		1
24		1
24		1
24		1
24		1
26	1
27	1
27	1
31	1
31	1
31	1
31	1

## Sheet: Fig. 1 H-I
Fig. 1H
Days post T cells injection	0.1mM					30min
1	149.988	124.468	129.6	114.376	138.915	164.775	157.604	142.2	158.76	163.84
3	215.6	158.143	145.8	144	158.76	192.238	252.05	269.115	308.93	310.284
7	336.2	266.976	215.475	224.45	240.1	349.83	443.76	456.896	466.56	463.378
11	624.26	611.585	476.28	462.4	502.2	759.975	826.875	921.984	716.107	799.312
15	773.344	895.4	891.075	672.28	792.138	1216.8	1461.85	1595.37	1234.38	1494.45
18	1137.6	1250	1134.81	925.65	1123.2	1891.53	2137.5		1847.57	2025
Fig. 1I
Days post T cells injection	0.1mM	0.03mM
15	0
15	0		0=cencosered event
15	0		1= death event
15	0
15	0
15		0
15		0
15		0
15		0
15		0
17		1
18		1
18		1
21		1
21	1	1
23	1
24	1
24	1
24	1
