# Supplementary material for: Early methionine availability attenuates T cell exhaustion
Source: Nat Immunol. 2025 Jul 23;26(8):1384–96. doi: 10.1038/s41590-025-02223-6 (PMC12307228; doi:10.1038/s41590-025-02223-6)
Supplement: Supplementary file 9 — Statistical source data. [file 41590_2025_2223_MOESM9_ESM.xlsx]

## Sheet: Fig. 2B-C
Fig. 2B				Fig. 2C
Total cell %				Absolute number
Mouse	0.1mM	0.03mM		Mouse	0.1mM	0.03mM
M1	31.5	60.1		M1	12010	25150
M2	37.7	52.2		M2	27780	44000
M3	37.4	47.9		M3	10240	17880
M4	36.4	53.8		M4	31210	47050
M5	39.1	49.7		M5	23810	31740
M6	43.1	43.5		M6	2030	3740
M7	41	45.9		M7	44490	45990

## Sheet: Fig. 2D
Mouse	0.1mM	0.03mM
M1	46.3	46.5
M2	52.3	59.4
M3	29.8	33.9
M4	54.4	60.3
M5	40	49
M6	41.1	48.4
M7	64.6	67.1

## Sheet: Fig. 2E
Mouse	0.1mM	0.03mM
M1	7.38	5.46
M2	4.51	2.82
M3	11	10.7
M4	5.14	2.81
M5	12.1	11.1
M6	25.2	21.3
M7	9.18	7.03

## Sheet: Fig. 2G
Mouse	0.1mM	0.03mM
M1	40.6	67.3
M2	40.2	61.3
M3	38.8	61.3
M4	39.8	75.7
M5	34.4	64.5
M6	34.2	65.8
M7	43.6	62.7

## Sheet: Fig. 2I
TCF1+ Tim-3-				TCF1- Tim-3+
Mouse	0.1mM	0.03mM		Mouse	0.1mM	0.03mM
M1	59.3	34.2		M1	15.9	33.1
M2	39.2	26.3		M2	17.6	33.9
M3	65.7	48.9		M3	6.28	19.7
M4	37.8	29.3		M4	24.7	33.7
M5	50.9	34.9		M5	20.1	32.1
M6	49.2	38.2		M6	15.3	32.4
M7	43.9	38.7		M7	19	26.4
