# Supplementary material for: Early methionine availability attenuates T cell exhaustion
Source: Nat Immunol. 2025 Jul 23;26(8):1384–96. doi: 10.1038/s41590-025-02223-6 (PMC12307228; doi:10.1038/s41590-025-02223-6)
Supplement: Supplementary file 10 — Statistical source data. [file 41590_2025_2223_MOESM10_ESM.xlsx]

## Sheet: Fig. 3A
	Time	0.1mM	0.03mM	Naive
	1	0.129483	0.127982	0.115891
	2	0.130725	0.126532	0.11721
	3	0.129649	0.123092	0.118028
	4	0.129366	0.126981	0.121079
	5	0.130345	0.12707	0.115048
	6	0.131711	0.127102	0.116733
	7	0.13298	0.129194	0.122066
	8	0.131108	0.126121	0.122938
	9	0.130795	0.12516	0.127031
	10	0.130221	0.128697	0.133751
	11	0.129567	0.127301	0.130822
	12	0.131225	0.125413	0.133867
	13	0.131944	0.123306	0.136166
	14	0.129196	0.120785	0.136827
	15	0.130339	0.119513	0.141821
	16	0.124273	0.118539	0.144753
	17	0.124329	0.11716	0.138542
	18	0.121541	0.112138	0.137659
	19	0.117458	0.109858	0.136074
	20	0.114971	0.111531	0.13762
	21	0.112748	0.109931	0.138632
	22	0.106377	0.106921	0.134818
	23	0.103581	0.103514	0.131461
	24	0.101589	0.0998813	0.130529
	25	0.100694	0.10141	0.128667
	26	0.0999446	0.100851	0.127647
	27	0.0966167	0.0975086	0.127964
	28	0.0935562	0.0921318	0.124239
	29	0.0926896	0.0899203	0.122508
	30	0.0951131	0.088605	0.122674
	31	0.0938624	0.0890956	0.119588
	32	0.0918738	0.0852535	0.114609
	33	0.0889023	0.082375	0.115766
	34	0.0898032	0.0795787	0.109465
	35	0.0905814	0.0788186	0.103412
	36	0.0912888	0.0767239	0.102199
	37	0.0911079	0.0754941	0.0994308
	38	0.0905066	0.0731673	0.09612
	39	0.0888107	0.0730749	0.0950556
	40	0.0899914	0.0726838	0.0913072
	41	0.0901923	0.0711424	0.0865434
	42	0.0888844	0.0688855	0.0879247
	43	0.08727	0.0665252	0.09
	44	0.0872263	0.0670464	0.0862806
	45	0.0854187	0.0672168	0.0836179
	46	0.0865854	0.0643816	0.0832153
	47	0.0850471	0.0643652	0.0794032
	48	0.0817879	0.0643484	0.0798157
	49	0.0814542	0.0638988	0.0810793
	50	0.0790333	0.0646906	0.0767074
	51	0.0797586	0.0624489	0.072989
	52	0.080307	0.0621101	0.0750839
	53	0.0782226	0.0632564	0.0728589
	54	0.0770321	0.0637107	0.0732978
	55	0.0768026	0.064635	0.0729998
	56	0.0749121	0.0630064	0.072744
	57	0.0788732	0.0616807	0.0704362
	58	0.0772127	0.0630646	0.0722489
	59	0.0865167	0.0803431	0.070452
	60	0.094939	0.0930781	0.0699157
	61	0.102505	0.103783	0.0686982
	62	0.109398	0.112239	0.0682486
	63	0.116198	0.124872	0.0672104
	64	0.125142	0.138796	0.0672768
	65	0.143218	0.167507	0.0676154
	66	0.150321	0.171335	0.065816
	67	0.155482	0.17938	0.0660683
	68	0.160066	0.179399	0.0657408
	69	0.159994	0.185004	0.0690681
	70	0.168914	0.183527	0.0673303
	71	0.173314	0.18969	0.0671464
	72	0.175595	0.195753	0.0662306
	73	0.182137	0.199221	0.0675906
	74	0.186547	0.202595	0.0668017
	75	0.186394	0.207249	0.0676119
	76	0.193924	0.213287	0.0659407
	77	0.194465	0.21778	0.0674713
	78	0.197495	0.22456	0.0677819
	79	0.202686	0.230355	0.0662705
	80	0.205774	0.238975	0.0664999
	81	0.208703	0.242517	0.0665421
	82	0.212373	0.249752	0.0663453
	83	0.21417	0.248085	0.0659978
	84	0.220468	0.265837	0.0653257
	85	0.222654	0.270912	0.065721
	86	0.227344	0.28641	0.0662567
	87	0.229963	0.284163	0.0654428
	88	0.236479	0.284514	0.0658124
	89	0.238359	0.291922	0.0667912
	90	0.244046	0.310697	0.0678676
	91	0.253275	0.311309	0.0688469
	92	0.260214	0.319031	0.0679426
	93	0.261359	0.313754	0.0705839
	94	0.273385	0.323592	0.0709057
	95	0.27235	0.333005	0.0701728
	96	0.27253	0.345263	0.069405
	97	0.286024	0.352576	0.0702972
	98	0.277139	0.346707	0.0693528
	99	0.284232	0.353081	0.0712761
	100	0.296273	0.370115	0.0691386
	101	0.291727	0.370102	0.0665353
	102	0.29245	0.383952	0.0668717
	103	0.309137	0.381962	0.0672027
	104	0.310642	0.385727	0.0678102
	105	0.328608	0.395338	0.0681124
	106	0.334031	0.416915	0.0666698
	107	0.334003	0.409987	0.0664177
	108	0.339773	0.418457	0.0687301
	109	0.351595	0.418283	0.0676304
	110	0.358207	0.443332	0.070758
	111	0.35622	0.441907	0.0702609
	112	0.369338	0.448601	0.0692443
	113	0.364342	0.448075	0.0717878
	114	0.368879	0.483993	0.0721642
	115	0.383841	0.470452	0.0709221
	116	0.382251	0.489198	0.0729122
	117	0.374787	0.494252	0.0706804
	118	0.389649	0.495727	0.0695528
	119	0.383648	0.513352	0.0717362
	120	0.398514	0.528409	0.0712587
	121	0.407048	0.512679	0.0690239
	122	0.399078	0.542801	0.0688048
	123	0.39051	0.54552	0.069097
	124	0.406981	0.528537	0.0696102
	125	0.420253	0.526804	0.0704128
	126	0.425627	0.523775	0.0707028
	127	0.433358	0.538298	0.06906
	128	0.43095	0.527273	0.0702415
	129	0.421581	0.530056	0.0712746
	130	0.429299	0.535944	0.0701326
	131	0.440313	0.551494	0.070785
	132	0.428008	0.538721	0.0698527
	133	0.432463	0.549087	0.0699959
	134	0.4272	0.564138	0.0684258
	135	0.429832	0.573013	0.0691479
	136	0.434525	0.571196	0.0689121
	137	0.440861	0.583526	0.069032
	138	0.44511	0.563807	0.0683128
	139	0.455805	0.570928	0.0675261
	140	0.44706	0.569661	0.0667292
	141	0.459941	0.550045	0.0678785
	142	0.454313	0.56058	0.0685053
	143	0.447394	0.570965	0.0700179
	144	0.466495	0.57282	0.0694172
	145	0.448665	0.567822	0.0692322
	146	0.436776	0.559514	0.0707623
	147	0.456697	0.564138	0.0708712
	148	0.453514	0.578626	0.0711145
	149	0.45215	0.572519	0.0713221
	150	0.456898	0.571406	0.0695132
	151	0.433374	0.567757	0.0709707
	152	0.454923	0.565465	0.0704127
	153	0.474168	0.585024	0.0682417
	154	0.46002	0.579175	0.0670459
	155	0.450678	0.576692	0.0684351
	156	0.452383	0.563661	0.0692679
	157	0.438902	0.563746	0.0705435
	158	0.447394	0.56921	0.0696046
	159	0.440137	0.569157	0.0685248
	160	0.436461	0.561166	0.0718431
	161	0.4569	0.570131	0.0712691
	162	0.448428	0.551758	0.0726092
	163	0.440979	0.560263	0.0719266
	164	0.447581	0.587376	0.0740297
	165	0.447081	0.585062	0.0727414
	166	0.46084	0.577979	0.0732494
	167	0.46604	0.585898	0.0717453
	168	0.456315	0.548869	0.0715366
	169	0.459869	0.557444	0.0713203
	170	0.466683	0.58095	0.0709632
	171	0.455007	0.559673	0.0710552
	172	0.459677	0.539255	0.0706413
	173	0.460948	0.532197	0.0706729
	174	0.45677	0.515582	0.0684305
	175	0.451438	0.551771	0.071455
	176	0.461295	0.560849	0.0703374
	177	0.442414	0.533445	0.0738302
	178	0.440951	0.535712	0.0703022
	179	0.424765	0.531664	0.069806
	180	0.431503	0.546199	0.0715927
	181	0.445439	0.548532	0.0737365
	182	0.445612	0.524023	0.0716992
	183	0.433419	0.508575	0.0706384
	184	0.437648	0.523029	0.06998
	185	0.429285	0.509268	0.0713566
	186	0.446489	0.508865	0.0712852
	187	0.443264	0.509433	0.0720525
	188	0.42573	0.501871	0.068494
	189	0.414561	0.515416	0.0674483
	190	0.415985	0.511275	0.0699276
	191	0.406365	0.492961	0.0702848
	192	0.417289	0.507718	0.0660897
	193	0.412619	0.514761	0.0673679
	194	0.406575	0.509983	0.0662009
	195	0.408283	0.508178	0.0676462
	196	0.41717	0.503048	0.0704233
	197	0.411793	0.495294	0.0683254
	198	0.425222	0.514131	0.0667741
	199	0.422823	0.512559	0.0695278
	200	0.419663	0.506809	0.069373
	201	0.408059	0.508171	0.0700844
	202	0.414278	0.508323	0.0720447
	203	0.405655	0.48788	0.0702484
	204	0.404571	0.487455	0.0707989
	205	0.410128	0.499677	0.0707019
	206	0.400655	0.489039	0.0704905
	207	0.394953	0.489927	0.0719356
	208	0.414632	0.47871	0.0716979
	209	0.401359	0.484943	0.0689871
	210	0.405341	0.495388	0.0689013
	211	0.413191	0.497995	0.0703539
	212	0.40969	0.485638	0.0697644
	213	0.414614	0.483628	0.0680444
	214	0.412355	0.486036	0.0660652
	215	0.396989	0.485024	0.0658719
	216	0.407558	0.48287	0.0686972
	217	0.409163	0.467717	0.067383
	218	0.4075	0.478645	0.0649591
	219	0.406747	0.47567	0.0644717
	220	0.402502	0.482648	0.0643006
	221	0.404949	0.475009	0.0664111
	222	0.412201	0.47373	0.0673979
	223	0.412699	0.470557	0.0658028
	224	0.400227	0.478079	0.0665587
	225	0.411335	0.483978	0.0677752
	226	0.414317	0.490793	0.0673165
	227	0.416403	0.493876	0.0671802
	228	0.407826	0.485213	0.0664489
	229	0.403423	0.485133	0.0678236
	230	0.396998	0.499819	0.0669142
	231	0.404445	0.495493	0.0665039
	232	0.404437	0.488054	0.0669028
	233	0.397622	0.486769	0.066691
	234	0.400943	0.47182	0.0683044
	235	0.411124	0.474492	0.0677119
	236	0.409156	0.474762	0.0676458
	237	0.399929	0.453356	0.0684412
	238	0.399664	0.459963	0.0700518
	239	0.389832	0.467485	0.0677663
	240	0.413713	0.472781	0.0687485
	241	0.401895	0.463378	0.0665439
	242	0.395301	0.444221	0.0673188
	243	0.385887	0.448444	0.0657398
	244	0.387675	0.467999	0.0654303
	245	0.390334	0.460395	0.0662764
	246	0.401003	0.467922	0.0669177
	247	0.392079	0.441978	0.0650931
	248	0.392224	0.454655	0.0654619
	249	0.39262	0.466135	0.06455
	250	0.391058	0.459089	0.0660911
	251	0.393917	0.440369	0.0665586
	252	0.38745	0.450059	0.0652434
	253	0.386754	0.44921	0.0635219
	254	0.378649	0.460289	0.0656885
	255	0.380597	0.441884	0.0645614
	256	0.381191	0.433192	0.0645079
	257	0.377872	0.434884	0.063018
	258	0.382265	0.437854	0.0656037
	259	0.381571	0.441273	0.0635171
	260	0.375261	0.435491	0.0637053
	261	0.378622	0.433666	0.0630282
	262	0.380268	0.434364	0.064706
	263	0.385619	0.432457	0.0656411
	264	0.396202	0.417037	0.0663717
	265	0.369458	0.429977	0.067139
	266	0.371469	0.430814	0.0647607
	267	0.376777	0.431418	0.0672539
	268	0.377456	0.426476	0.0683631
	269	0.386517	0.419723	0.0692081
	270	0.378639	0.419023	0.0701706
	271	0.360215	0.43572	0.0704069
	272	0.38395	0.430308	0.0662032
	273	0.382946	0.429802	0.0669027
	274	0.378611	0.430283	0.0653417
	275	0.379725	0.430712	0.0660674
	276	0.37841	0.422823	0.0669175
	277	0.36833	0.416349	0.0648477
	278	0.371676	0.416006	0.0653208
	279	0.372093	0.423718	0.0648349
	280	0.364602	0.430755	0.0640634
	281	0.359473	0.425513	0.0643881
	282	0.354673	0.403799	0.0650565
	283	0.355574	0.403369	0.0645615
	284	0.361412	0.420414	0.0646965
	285	0.361548	0.431465	0.0648967
	286	0.351358	0.428577	0.0629993
	287	0.3526	0.415464	0.0622831
	288	0.357163	0.404706	0.063393
	289	0.365766	0.405545	0.0644716
	290	0.357844	0.420549	0.0634369
	291	0.353105	0.422708	0.0636276
	292	0.354356	0.428808	0.0628877
	293	0.353417	0.418588	0.0629769
	294	0.351436	0.426256	0.0642238
	295	0.350294	0.412736	0.0639729
	296	0.351791	0.424932	0.0625756
	297	0.341381	0.414578	0.0623915
	298	0.344811	0.411069	0.0618401
	299	0.344208	0.411882	0.0613588
	300	0.359748	0.413064	0.0626221
	301	0.352847	0.396637	0.061528
	302	0.354986	0.399267	0.0610678
	303	0.339533	0.392257	0.0602889
	304	0.348327	0.395894	0.0600901
	305	0.353528	0.402889	0.061228
	306	0.361404	0.395933	0.0629306
	307	0.346585	0.401877	0.0636901
	308	0.345297	0.403668	0.0628685
	309	0.343892	0.406855	0.0631284
	310	0.347025	0.410095	0.0628988
	311	0.346826	0.410565	0.0642428
	312	0.343434	0.413253	0.0651729
	313	0.344985	0.410581	0.0625647
	314	0.352231	0.411251	0.0613159
	315	0.347905	0.409217	0.0598169
	316	0.341601	0.404246	0.0597849
	317	0.335384	0.399891	0.0610551
	318	0.345816	0.401414	0.0598145
	319	0.345069	0.394716	0.0591217
	320	0.346773	0.403983	0.0596641
	321	0.328288	0.394969	0.0592615
	322	0.338543	0.391694	0.0596312
	323	0.333376	0.399381	0.0601947
	324	0.33315	0.40111	0.0607471
	325	0.327706	0.390216	0.0613133
	326	0.327683	0.391558	0.0609297
	327	0.326624	0.390288	0.0612187
	328	0.342145	0.389464	0.0590289
	329	0.332204	0.393948	0.0615027
	330	0.324692	0.397305	0.0614717
	331	0.332005	0.390208	0.0600071
	332	0.332473	0.39806	0.059991
	333	0.337309	0.396206	0.0588802
	334	0.334793	0.390964	0.056631
	335	0.326083	0.399157	0.0571398
	336	0.320599	0.402641	0.0567565
	337	0.328174	0.395475	0.0581387
	338	0.323331	0.392792	0.0570256
	339	0.312744	0.39294	0.0557775
	340	0.309385	0.385249	0.054991
	341	0.315173	0.388802	0.0566324
	342	0.314464	0.383189	0.0582753
	343	0.314978	0.37138	0.0581082
	344	0.304153	0.37223	0.0568588
	345	0.303588	0.374231	0.0555426
	346	0.311652	0.361226	0.0566111
	347	0.319537	0.366596	0.0587688
	348	0.308608	0.364523	0.0571482
	349	0.3053	0.357285	0.0561504
	350	0.305165	0.37338	0.0578421
	351	0.312923	0.36774	0.0558281
	352	0.312963	0.370052	0.0582365
	353	0.312502	0.373332	0.0582777
	354	0.302633	0.373549	0.0549871
	355	0.311799	0.37708	0.0559317
	356	0.324751	0.389117	0.0564277
	357	0.322698	0.380889	0.0556973
	358	0.317362	0.385345	0.0845724
	359	0.312376	0.457276	0.149552
	360	0.41197	0.581955	0.203439
	361	0.568535	0.702927	0.251752
	362	0.68654	0.838968	0.319413
	363	0.778597	0.931019	0.411711
	364	0.958032	1.0694	0.653974
	365	1.17016	1.42618	0.988297
	366	1.77487	1.93023	1.03009
	367	2.3847	2.23651	1.05421
	368	2.34049	2.45696	1.09003
	369	2.36504	2.20747	1.17316
	370	2.49119	2.07555	1.27753
	371	2.07523	2.15067	1.29819
	372	2.06971	2.29251	1.38394
	373	2.25402	2.53083	1.44294
	374	1.99499	2.07814	1.45736
	375	2.20831	1.88338	1.57297
	376	2.15811	1.94591	1.67527
	377	1.9879	1.89228	1.62165
	378	2.12249	2.14423	1.69869
	379	2.34434	2.17266	1.63795
	380	2.16847	1.99336	1.54607
	381	2.32371	2.06005	1.58345
	382	2.25981	2.62542	1.6411
	383	1.95949	2.39648	1.53983
	384	2.27303	2.44478	1.57066
	385	2.14344	2.2533	1.68534
	386	2.0718	2.43907	1.68172
	387	1.82758	2.23892	1.72683
	388	1.95681	2.42247	1.71426
	389	1.87099	2.17338	1.59476
	390	2.06653	1.95067	1.67713
	391	1.94537	2.0834	1.70139
	392	2.0454	2.23974	1.88967
	393	1.93175	2.00845	1.80646
	394	2.11819	2.26155	1.62906
	395	2.06948	2.24688	1.55293
	396	1.93242	2.02455	1.75096
	397	1.94219	2.06097	1.64734
	398	1.97153	2.32559	1.90597
	399	1.73177	2.40566	1.5334
	400	1.61988	2.401	1.52112
	401	1.82026	2.0362	1.50164
	402	1.86404	1.78245	1.65606
	403	1.94054	1.99454	1.67185
	404	1.92612	2.41586	1.75019
	405	1.79323	1.98954	1.46796
	406	1.98256	1.80154	1.37786
	407	2.2598	1.72545	1.46895
	408	2.25086	1.72951	1.52982
	409	2.18918	2.09649	1.54119
	410	2.10964	2.02802	1.43082
	411	2.01711	1.90669	1.36534
	412	2.15725	1.98859	1.41512
	413	2.13749	1.94903	1.55095
	414	2.24613	1.87436	1.45363
	415	2.19699	1.99509	1.59357
	416	1.9519	2.01999	1.4415
	417	1.95833	1.8877	1.61108
	418	2.06271	1.85568	1.63934
	419	2.0663	1.97156	1.36316
	420	2.06853	1.7473	1.40753
	421	2.00501	1.83732	1.45258
	422	1.79912	1.9152	1.2652
	423	1.97276	1.70554

## Sheet: Fig. 3B-C
	Fig. 3B				Fig. 3C
	Naive	0.1mM	0.03mM		Naive	0.1mM	0.03mM
	0.152857	1	1.20381		0.218612	1	1.23875
	0.183012	1	1.12162		0.156125	1	1.16141
	0.139058	1	1.17076		0.120707	1	1.22266

## Sheet: Fig. 3E
	Naïve	0.1mM	0.03mM	0.1mM+CsA	0.03mM+CsA
	0.415483	0.732554	0.717848	0.42474	0.457257
	0.325767	0.608312	0.762054	0.496044	0.396621
	0.277458	0.618332	0.781587	0.181733	0.462809
	0.313801	0.580484	0.876761	0.33192	0.385014
	0.305845	0.680619	0.788274	0.293407	0.369177
	0.268635	0.603391	0.723678	0.37131	0.400673
	0.514862	0.511882	0.846439	0.389091	0.525571
	0.416396	0.737539	0.827928	0.338078	0.504303
	0.394633	0.736471	0.767961	0.463013	0.435184
	0.461537	0.509199	0.752065	0.4563	0.427719
	0.275522	0.64182	0.831877	0.511523	0.435444
	0.464517	0.567178	0.857702	0.511423	0.43853
	0.398649	0.742004	0.692036	0.568958	0.31989
	0.485087	0.487577	0.779051	0.526343	0.449423
	0.39109	0.715237	0.770821	0.459759	0.415656
	0.513137	0.458151	0.804946	0.439347	0.330463
	0.416526	0.762578	0.729606	0.330567	0.314101
	0.36012	0.670256	0.773079	0.389859	0.476411
	0.482297	0.748567	0.738503	0.466081	0.403971
	0.423899	0.812314	0.713471	0.389641	0.452908
	0.568268	0.547342	0.851453	0.372242	0.494319
	0.38015	0.582736	0.776884	0.338029	0.5599
	0.445329	0.776779	0.882926	0.435497	0.419736
	0.617406	0.475859	0.765895	0.381072	0.339428
	0.509597	0.708614	0.729194	0.333828	0.405111
	0.360174	0.790594	0.818855	0.563359	0.346171
	0.529678	0.570624	0.837438	0.374645	0.434441
	0.630352	0.669584	0.787217	0.369867	0.330485
	0.38259	0.761489	0.708553	0.424678	0.405297
	0.508261	0.689989	0.707686	0.359382	0.409387
	0.479952	0.63268	0.74156	0.329278	0.44757
	0.388293	0.610232	0.888094	0.487195	0.265219
	0.534284	0.656002	0.722195	0.344944	0.421113
	0.44471	0.64685	0.667396	0.690978	0.363597
	0.467213	0.658893	0.674392	0.576613	0.43807
	0.349258	0.67582	0.818411	0.574401	0.515266
	0.4911	0.668933	0.508799	0.293767	0.415186
	0.427324	0.476341	0.722596	0.505354	0.406513
	0.384414	0.685392	0.583537	0.440705	0.381133
	0.399554	0.614973	0.785718	0.4478	0.410617

## Sheet: Fig. 3H
	0.1mM	0.03mM
Lag3	50.35	90.56
	57.63	121.51
Pdcd1	28.39	39.57
	34.58	56.49
Ctla4	26.58	40.59
	28.44	51.28
Havcr2	60.78	74.58
	61.23	88.07
Tnfrsf9	46.95	67.18
	60.14	101.58
Tox	48.63	66.54
	53.42	86.28
