# Supplementary material for: Early methionine availability attenuates T cell exhaustion
Source: Nat Immunol. 2025 Jul 23;26(8):1384–96. doi: 10.1038/s41590-025-02223-6 (PMC12307228; doi:10.1038/s41590-025-02223-6)
Supplement: Supplementary file 11 — Statistical source data. [file 41590_2025_2223_MOESM11_ESM.xlsx]

## Sheet: Fig. 4B
	0.1mM Met	0.0mM Met	0.03mM Met
	136379	45919	112944
	180827	90451	115239
	202877	63654	80269
	68433	50532	160917
	38326	70083	122233
	20691	90115	93630
	119767	38203	116937
	174803	31463	86017
	89471	94936	69248
	225296	93826	197869
	223675	91588	100992
	54245	80398	38962
	88833	47883	163447
	171732	151062	77989
	149355	195461	79470
	147204	163648	45809
	110845	183865	82452
	151421	148378	12598
	244815	141545	48187
	269256	75029	175799
	106419	192960	36289
	149452	127912	76236
	130151	157345	154156
	131953	156047	102596
	189420	147725	55493
	152915	108761	151646

## Sheet: Fig. 4D
	0.1mM vs 0.0mM met			0.1mM vs 0.03mM met
	Kcnn4	3.08026		Kcnn4	3.33258
	Taf15	1.51159		Taf15	1.79456
	Hnrnpul1	1.44859		Pnn	1.52405
	Pnn	1.21447		Hnrnpul1	1.45338
	Eif3a	1.07579		Eif3a	1.44143
	Gm17190	1.02539		Gm17190	1.09571

## Sheet: Fig. 4G
Time (sec)	0.1mM	0.03mM	0.1mM+T34	0.03mM+T34
1	0.0407757	0.0597702	0.0508837	0.0528251
2	0.040074	0.0606807	0.0502645	0.0527548
3	0.0394549	0.0594983	0.0505306	0.0528334
4	0.0385076	0.0599298	0.0510364	0.0523759
5	0.0379897	0.0599131	0.0494549	0.0513972
6	0.0391005	0.0586261	0.0494907	0.0519095
7	0.0394277	0.0588501	0.0475667	0.052459
8	0.0384321	0.0594221	0.0477824	0.0509489
9	0.0375149	0.0589165	0.0472244	0.0506105
10	0.0371707	0.0589019	0.0473801	0.0498433
11	0.0372785	0.0582769	0.0461956	0.0488454
12	0.0370643	0.0575602	0.0463021	0.0497815
13	0.0367649	0.0571963	0.045262	0.0482472
14	0.0361377	0.0578808	0.0442512	0.0458888
15	0.034799	0.0564775	0.0434185	0.0458151
16	0.0349083	0.0541329	0.0425242	0.046987
17	0.033718	0.0531671	0.0421806	0.0461395
18	0.0330453	0.0521397	0.0423003	0.0455182
19	0.033203	0.0519859	0.0406762	0.0427607
20	0.0330886	0.0512633	0.0394632	0.0420493
21	0.0312243	0.0494057	0.0391763	0.0426017
22	0.0316014	0.0480874	0.0383301	0.0435561
23	0.0308283	0.0469248	0.0390359	0.0411151
24	0.0307607	0.0464304	0.0388359	0.0404856
25	0.0304309	0.0456687	0.0379174	0.0397707
26	0.0299014	0.0446085	0.0372266	0.0388716
27	0.0283644	0.0431986	0.0371494	0.0399389
28	0.0303028	0.043463	0.0379234	0.0398782
29	0.0315274	0.0449317	0.0393075	0.0418951
30	0.0323877	0.0469683	0.0407498	0.0432616
31	0.0331014	0.0464165	0.0402367	0.0428655
32	0.0330462	0.0469094	0.0409942	0.0428981
33	0.0334132	0.0469689	0.0418424	0.0451615
34	0.0353181	0.049111	0.043454	0.0454997
35	0.0358161	0.0495448	0.0432757	0.0477229
36	0.0356168	0.049037	0.0439029	0.0464469
37	0.0348219	0.0478713	0.04219	0.0454053
38	0.0337314	0.0473281	0.0418554	0.0455209
39	0.0330439	0.0451794	0.0412198	0.0460297
40	0.0329943	0.0453693	0.0415957	0.045339
41	0.0323153	0.0441986	0.0408458	0.0445867
42	0.0317986	0.0447627	0.0415688	0.0441081
43	0.0312734	0.0449274	0.0396244	0.0444065
44	0.031929	0.0446317	0.0400778	0.0443819
45	0.0317144	0.045193	0.040396	0.0449511
46	0.030888	0.0462205	0.0413602	0.0458589
47	0.0314589	0.0465909	0.0417155	0.0447167
48	0.0321152	0.0493118	0.0421004	0.0476574
49	0.0333202	0.0532853	0.043244	0.0491115
50	0.0341231	0.0563541	0.0467189	0.050619
51	0.0349082	0.0605081	0.046422	0.0546332
52	0.035007	0.0631385	0.049354	0.0575686
53	0.037531	0.0690552	0.0520051	0.0582675
54	0.0400438	0.0735495	0.0539907	0.0633861
55	0.0407128	0.0779835	0.0574365	0.066418
56	0.0420492	0.0809285	0.0621514	0.0679834
57	0.0438353	0.0846957	0.0629031	0.0715065
58	0.0451006	0.0895195	0.066073	0.0735509
59	0.0490039	0.0853591	0.0624676	0.0719329
60	0.0519367	0.0831505	0.0592249	0.0677627
61	0.0533103	0.082769	0.0591273	0.0641015
62	0.0573166	0.0836388	0.0595835	0.0610903
63	0.0595223	0.0824686	0.055791	0.0599132
64	0.0637202	0.0823414	0.0546955	0.0578346
65	0.0695483	0.0760127	0.0507085	0.052185
66	0.0744786	0.0801557	0.053583	0.0480495
67	0.0777191	0.0853732	0.0559057	0.0494733
68	0.0822625	0.0927777	0.0606919	0.053423
69	0.089672	0.0957766	0.0652498	0.0550119
70	0.0967559	0.105135	0.0715892	0.059518
71	0.103735	0.114454	0.0780354	0.063819
72	0.110573	0.1263	0.0856033	0.0684455
73	0.119466	0.137829	0.0926493	0.0733947
74	0.12728	0.146151	0.101948	0.0804154
75	0.135391	0.161655	0.109997	0.0890414
76	0.140684	0.174898	0.117812	0.0977897
77	0.152774	0.189867	0.130743	0.107096
78	0.161334	0.204989	0.137275	0.114826
79	0.175893	0.217384	0.150345	0.12623
80	0.180413	0.236066	0.159972	0.137265
81	0.183377	0.266059	0.173068	0.152393
82	0.195991	0.270025	0.183566	0.163476
83	0.216186	0.293211	0.199704	0.17638
84	0.223613	0.305092	0.207622	0.193099
85	0.238677	0.318416	0.220835	0.201918
86	0.243654	0.344245	0.230632	0.214171
87	0.244403	0.364869	0.244383	0.226989
88	0.262616	0.370529	0.252108	0.237268
89	0.288671	0.397615	0.263013	0.246755
90	0.295336	0.409363	0.271042	0.265427
91	0.31126	0.42729	0.280371	0.274132
92	0.318624	0.454266	0.296669	0.29142
93	0.329617	0.489313	0.31034	0.298352
94	0.351488	0.491586	0.325465	0.306566
95	0.372322	0.516908	0.336202	0.320795
96	0.367598	0.526572	0.349447	0.342954
97	0.392693	0.538955	0.369482	0.359947
98	0.399673	0.54543	0.382118	0.366654
99	0.406397	0.581601	0.39355	0.375608
100	0.421741	0.583792	0.413827	0.382264
101	0.442628	0.607564	0.412937	0.40367
102	0.44561	0.611313	0.426321	0.406604
103	0.479957	0.629268	0.43561	0.424595
104	0.479463	0.651329	0.442385	0.423953
105	0.485052	0.678104	0.452187	0.435334
106	0.51612	0.681345	0.459072	0.445899
107	0.521188	0.680664	0.458199	0.451386
108	0.512012	0.69642	0.460325	0.447569
109	0.525487	0.708755	0.479958	0.480473
110	0.520279	0.727512	0.491713	0.481089
111	0.533233	0.727258	0.492801	0.491496
112	0.546344	0.737679	0.503823	0.495985
113	0.534658	0.736141	0.502328	0.504257
114	0.539362	0.761978	0.497628	0.507001
115	0.55701	0.743171	0.525307	0.521325
116	0.565591	0.766268	0.524688	0.523678
117	0.578679	0.788176	0.533004	0.541509
118	0.57377	0.791036	0.538885	0.549225
119	0.57498	0.770654	0.528052	0.533369
120	0.592585	0.755192	0.539609	0.530473
121	0.599304	0.746321	0.556676	0.55576
122	0.597657	0.769809	0.565548	0.569801
123	0.609826	0.787553	0.572528	0.569581
124	0.602839	0.773928	0.577458	0.555879
125	0.610936	0.746172	0.564942	0.549184
126	0.612317	0.756898	0.56822	0.572663
127	0.599938	0.770197	0.571472	0.588831
128	0.59257	0.77511	0.590095	0.583559
129	0.591718	0.797344	0.57266	0.585322
130	0.575036	0.78288	0.573468	0.593815
131	0.581575	0.770217	0.550123	0.594081
132	0.572141	0.785382	0.549972	0.593349
133	0.567409	0.782198	0.577607	0.591252
134	0.571846	0.778319	0.584618	0.575992
135	0.57625	0.790681	0.566392	0.561248
136	0.561457	0.773758	0.571275	0.566388
137	0.569569	0.792188	0.57283	0.542965
138	0.559518	0.778033	0.5599	0.554219
139	0.562875	0.763293	0.567177	0.545419
140	0.55359	0.765497	0.57288	0.555047
141	0.560017	0.772298	0.555019	0.565046
142	0.545257	0.745485	0.550789	0.576194
143	0.55173	0.765197	0.547817	0.561291
144	0.541583	0.734998	0.534285	0.580076
145	0.554178	0.749924	0.547497	0.575436
146	0.532124	0.768376	0.55184	0.586242
147	0.548013	0.759312	0.526806	0.58652
148	0.53708	0.734064	0.530912	0.549172
149	0.521903	0.754333	0.530917	0.546469
150	0.524049	0.730463	0.537708	0.557586
151	0.519861	0.750141	0.539008	0.566842
152	0.51387	0.727232	0.529663	0.56891
153	0.517872	0.709803	0.533803	0.560291
154	0.514224	0.707558	0.543561	0.543945
155	0.507204	0.711836	0.545063	0.566609
156	0.513877	0.71796	0.550042	0.558985
157	0.509866	0.718305	0.553811	0.568002
158	0.517806	0.718914	0.550931	0.562017
159	0.500899	0.712615	0.550966	0.552404
160	0.500333	0.723541	0.542011	0.56131
161	0.494211	0.718983	0.542104	0.55862
162	0.485006	0.727841	0.537247	0.539948
163	0.493387	0.704316	0.54005	0.558612
164	0.494237	0.722269	0.520262	0.55129
165	0.475035	0.692918	0.511391	0.541531
166	0.47575	0.693693	0.514193	0.555327
167	0.476973	0.67673	0.515726	0.540251
168	0.470694	0.680184	0.500092	0.538851
169	0.482871	0.673691	0.503747	0.537155
170	0.468604	0.677172	0.487467	0.531635
171	0.452265	0.652858	0.488419	0.527312
172	0.458538	0.651883	0.504021	0.530363
173	0.460714	0.644273	0.492852	0.524486
174	0.460893	0.662733	0.480369	0.532824
175	0.462028	0.641269	0.491764	0.520627
176	0.450536	0.638569	0.49787	0.533058
177	0.445231	0.631737	0.492489	0.535596
178	0.448276	0.621492	0.49464	0.531735
179	0.44926	0.619381	0.4773	0.52836
180	0.449138	0.610167	0.472158	0.521391
181	0.432555	0.597851	0.465759	0.51711
182	0.431922	0.592834	0.473419	0.522813
183	0.430998	0.595029	0.457692	0.512837
184	0.428113	0.57704	0.453059	0.501774
185	0.432808	0.580421	0.443027	0.496479
186	0.426532	0.575433	0.438844	0.500384
187	0.415052	0.574324	0.43633	0.494215
188	0.418588	0.558379	0.448961	0.484555
189	0.412059	0.569237	0.441239	0.486036
190	0.409207	0.554309	0.433299	0.488966
191	0.409245	0.547934	0.433832	0.496926
192	0.403723	0.539091	0.42599	0.498429
193	0.396954	0.532341	0.427484	0.483259
194	0.393248	0.53409	0.431459	0.484434
195	0.3968	0.533222	0.425512	0.494083
196	0.398869	0.532727	0.422566	0.49704
197	0.392109	0.520291	0.427243	0.485016
198	0.397536	0.520091	0.409868	0.486188
199	0.391108	0.525979	0.409861	0.485011
200	0.384925	0.525446	0.415893	0.487988
201	0.385254	0.52664	0.406729	0.493135
202	0.378707	0.533526	0.406465	0.482006
203	0.380879	0.51783	0.406332	0.468197
204	0.381162	0.514415	0.392236	0.474934
205	0.368605	0.515982	0.394964	0.47741
206	0.358779	0.511177	0.391953	0.481247
207	0.365102	0.502044	0.388032	0.480695
208	0.361448	0.502629	0.390318	0.461397
209	0.365218	0.497824	0.383277	0.456759
210	0.356772	0.490142	0.38287	0.465774
211	0.355856	0.483425	0.383151	0.460542
212	0.35669	0.475415	0.375181	0.456973
213	0.357938	0.468065	0.37586	0.449217
214	0.351411	0.479097	0.377743	0.438967
215	0.355871	0.476199	0.366978	0.444768
216	0.35575	0.468497	0.370623	0.446317
217	0.353709	0.461691	0.36872	0.434963
218	0.349252	0.470107	0.360935	0.432667
219	0.345096	0.462133	0.363167	0.430181
220	0.343103	0.470652	0.369022	0.425931
221	0.343887	0.458669	0.356925	0.428466
222	0.340082	0.454264	0.358749	0.424665
223	0.342282	0.452649	0.357777	0.425463
224	0.339486	0.456871	0.355436	0.422541
225	0.341475	0.443935	0.366883	0.420407
226	0.340003	0.441953	0.359545	0.422277
227	0.332571	0.431563	0.349546	0.419942
228	0.33793	0.430394	0.344214	0.420938
229	0.336897	0.432389	0.342675	0.424118
230	0.33313	0.440681	0.340375	0.421245
231	0.338078	0.428465	0.339269	0.412368
232	0.33025	0.419244	0.332181	0.413267
233	0.323158	0.422338	0.329879	0.398755
234	0.326691	0.413884	0.322209	0.401334
235	0.319213	0.408896	0.323725	0.402655
236	0.317841	0.408815	0.316338	0.405019
237	0.314847	0.401671	0.32017	0.398863
238	0.312567	0.397308	0.322379	0.403175
239	0.310582	0.39642	0.318349	0.384461
240	0.305692	0.40146	0.311769	0.387369
241	0.305511	0.392987	0.30842	0.393043
242	0.304584	0.397388	0.306256	0.390449
243	0.307875	0.397779	0.312895	0.379728
244	0.309892	0.393952	0.313514	0.371352
245	0.30477	0.395111	0.312352	0.361081
246	0.30259	0.401399	0.304461	0.362567
247	0.301522	0.385332	0.303588	0.363957
248	0.299062	0.38563	0.302387	0.358224
249	0.293841	0.376716	0.304188	0.353197
250	0.295779	0.378615	0.297219	0.353145
251	0.292155	0.373745	0.295301	0.35045
252	0.290571	0.374209	0.289475	0.348868
253	0.285946	0.373889	0.288392	0.347054
254	0.284325	0.371102	0.286792	0.34647
255	0.282535	0.367244	0.287304	0.341227
256	0.289322	0.365922	0.281824	0.342157
257	0.290353	0.362469	0.280031	0.335175
258	0.285836	0.362784	0.280114	0.339677
259	0.282529	0.360127	0.279933	0.335744
260	0.283179	0.354583	0.28201	0.333739
261	0.283372	0.350008	0.275329	0.3245
262	0.283382	0.343751	0.2746	0.32919
263	0.280373	0.347282	0.271725	0.32662
264	0.275368	0.347147	0.277294	0.3267
265	0.272332	0.342528	0.276845	0.321044
266	0.27382	0.338651	0.273372	0.313676
267	0.272984	0.341695	0.269098	0.313582
268	0.270841	0.342216	0.273056	0.315856
269	0.271976	0.339304	0.27622	0.311045
270	0.269882	0.337424	0.270602	0.312052
271	0.269038	0.335426	0.264669	0.305865
272	0.274985	0.336425	0.263875	0.306092
273	0.266322	0.335046	0.265983	0.311195
274	0.265927	0.328675	0.26475	0.299327
275	0.269073	0.328966	0.260634	0.300175
276	0.264611	0.330893	0.252439	0.298437
277	0.259322	0.330906	0.252609	0.294649
278	0.255855	0.328784	0.256601	0.298693
279	0.251174	0.320337	0.254333	0.290392
280	0.257735	0.321839	0.252159	0.284628
281	0.254595	0.324591	0.244325	0.281992
282	0.251788	0.316373	0.246149	0.2817
283	0.244849	0.315045	0.245531	0.284739
284	0.249955	0.314374	0.246177	0.285143
285	0.251481	0.312044	0.246802	0.27942
286	0.247277	0.310823	0.247341	0.281519
287	0.244633	0.31125	0.237369	0.283623
288	0.24645	0.303881	0.24149	0.285155
289	0.244017	0.310375	0.240947	0.282381
290	0.247008	0.314519	0.237796	0.28091
291	0.243654	0.306992	0.241154	0.27881
292	0.240738	0.303143	0.23839	0.277247
293	0.24585	0.305068	0.231464	0.281374
294	0.242261	0.302518	0.233258	0.274923
295	0.244506	0.306988	0.232698	0.273189
296	0.246801	0.304698	0.234606	0.277437
297	0.239097	0.294741	0.235037	0.272158
298	0.239454	0.29826	0.228782	0.2648
299	0.239043	0.299786	0.228677	0.270914
300	0.235059	0.29658	0.228675	0.268887
301	0.237714	0.294142	0.230012	0.269972
302	0.236744	0.29083	0.23026	0.264229
303	0.232014	0.287721	0.22367	0.258994
304	0.231059	0.286878	0.220468	0.259599
305	0.226827	0.282949	0.227523	0.264729
306	0.22868	0.278528	0.222477	0.261648
307	0.227262	0.277589	0.220736	0.25693
308	0.222636	0.275177	0.219182	0.249838
309	0.222532	0.276999	0.220089	0.250894
310	0.21751	0.276065	0.219119	0.246546
311	0.222501	0.275504	0.22278	0.244376
312	0.223209	0.273018	0.215223	0.244301
313	0.223317	0.272846	0.215355	0.239301
314	0.219411	0.275932	0.217285	0.237385
315	0.222245	0.274002	0.219375	0.23522
316	0.222093	0.274574	0.215421	0.232758
317	0.227283	0.272024	0.214112	0.234626
318	0.222905	0.267033	0.209571	0.241052
319	0.226635	0.268028	0.211404	0.23566
320	0.218086	0.266426	0.211162	0.23311
321	0.212017	0.263906	0.209616	0.231768
322	0.216325	0.264766	0.207697	0.231559
323	0.215932	0.260768	0.207306	0.229317
324	0.215195	0.257782	0.205422	0.232615
325	0.213956	0.254602	0.208164	0.227074
326	0.207613	0.257179	0.206731	0.225718
327	0.208383	0.260254	0.209906	0.224174
328	0.213287	0.258554	0.205924	0.227085
329	0.209253	0.254266	0.204738	0.226537
330	0.211015	0.250759	0.203339	0.227457
331	0.207779	0.250176	0.203091	0.227284
332	0.209323	0.255812	0.20098	0.226856
333	0.211422	0.251111	0.198513	0.228921
334	0.207704	0.249735	0.194165	0.22721
335	0.206886	0.246577	0.193943	0.223544
336	0.207693	0.244311	0.195499	0.221074
337	0.20698	0.246651	0.194804	0.218568
338	0.206429	0.244622	0.194676	0.218631
339	0.207205	0.239074	0.194637	0.217392
340	0.203906	0.243721	0.194127	0.212552
341	0.203383	0.243645	0.191652	0.211907
342	0.200537	0.242758	0.190119	0.209029
343	0.201728	0.241517	0.191166	0.213429
344	0.198025	0.239523	0.193095	0.213366
345	0.201083	0.239127	0.19282	0.211185
346	0.200323	0.244952	0.189226	0.20815
347	0.195591	0.243386	0.18989	0.20601
348	0.194561	0.239627	0.186286	0.204845
349	0.198962	0.240357	0.189625	0.208196
350	0.194221	0.240101	0.191128	0.202131
351	0.198596	0.238449	0.189892	0.203821
352	0.195332	0.237149	0.186755	0.201716
353	0.189738	0.234813	0.183243	0.20126
354	0.192263	0.234075	0.181278	0.203292
355	0.191755	0.23178	0.179616	0.199092
356	0.189268	0.227881	0.18018	0.201069
357	0.191183	0.227844	0.181079	0.202077
358	0.187779	0.228661	0.177316	0.196709
359	0.190565	0.260082	0.215084	0.196511
360	0.313125	0.385076	0.321209	0.229504
361	0.403657	0.473139	0.401739	0.331897
362	0.498965	0.576197	0.483825	0.420761
363	0.603445	0.695731	0.591091	0.492932
364	0.738479	0.85023	0.728365	0.567047
365	1.01914	1.21844	1.07074	0.715124
366	1.80847	2.00596	1.64112	0.994011
367	1.88267	2.04033	1.58088	1.52815
368	1.98597	2.13013	1.61786	1.49263
369	2.09725	2.03959	1.67333	1.52204
370	2.10612	2.10089	1.65976	1.50851
371	2.16986	2.19197	1.73708	1.61144
372	2.09898	2.29211	1.66387	1.56394
373	2.24422	2.22266	1.63486	1.58104
374	2.18253	2.25907	1.67789	1.59197
375	2.25715	2.23196	1.72503	1.68816
376	2.14031	2.3916	1.73054	1.6728
377	2.19576	2.29556	1.88786	1.71827
378	2.10095	2.31565	1.79132	1.76279
379	2.24366	2.23566	1.83607	1.82973
380	2.3515	2.39988	1.84479	1.85894
381	2.43679	2.31209	1.9572	1.92518
382	2.32264	2.36742	1.93219	1.87216
383	2.31641	2.20624	2.12262	1.98146
384	2.28264	2.26735	2.03635	2.11105
385	2.36817	2.31687	2.0446	2.03669
386	2.4746	2.2718	2.09452	2.00315
387	2.42819	2.30633	2.20732	2.15128
388	2.20235	2.26028	2.24176	2.05983
389	2.28565	2.28824	2.26687	2.08287
390	2.33708	2.42025	2.38985	2.18525
391	2.30738	2.60372	2.1427	2.23529
392	2.55327	2.56231	2.19873	2.19121
393	2.807	2.64338	2.29062	2.14733
394	2.61595	2.32319	2.30392	2.02199
395	2.6257	2.48474	2.09166	2.12274
396	2.66735	2.59909	2.36621	2.23358
397	2.83409	2.71564	2.11538	2.23178
398	2.82011	2.68407	2.12345	2.04337
399	2.58759	2.49438	2.2955	2.08419
400	2.54991	2.18963	2.32213	2.18792
401	2.4878	2.30708	2.39384	2.22651
402	2.66398	2.57748	2.54267	2.19813
403	2.70017	2.4904	2.40902	2.32771
404	2.47766	2.47613	2.29374	2.28509
405	2.59607	2.16402	2.60316	2.4257
406	2.87112	2.26601	2.56119	2.28897
407	2.76251	2.55817	2.68518	2.23361
408	2.70009	2.69878	2.46038	2.28915
409	2.6848	2.58102	2.53363	2.45435
410	2.59303	2.41397	2.56846	2.41654
411	2.60043	2.47173	2.68769	2.44138
412	2.72419	2.58274	2.77467	2.32292
413	2.42544	2.60286	2.72891	2.39652
414	2.39822	2.66592	2.60652	2.47548
415	2.45719	2.62432	2.77624	2.54829
416	2.3126	2.35159	2.87993	2.5294
417	2.48065	2.4775	2.78874	2.52588
418	2.65865	2.44828	2.82393	2.3353
419	2.34602	2.50296	2.58932	2.3735
420	2.59335	2.63964	2.38905	2.25029
421	2.63336	2.45067	2.48755	2.25474
422	2.44033	2.351	2.51395	2.24913
423	2.79548		2.46646	2.21181

## Sheet: Fig. 4H-I
	Fig. 4H					Fig. 4I
	0.1mM	0.03mM	0.1mM+T34	0.03mM+T34		0.1mM	0.03mM	0.1mM+T34	0.03mM+T34
	1	1.26359	0.917572	1.01359		1	1.40902	0.940422	1.13655
	1	1.32995	1.0001	1.09072		1	1.30217	0.963707	0.970218
	1	1.03213	0.801565	0.824547		1	1.09852	0.664224	0.746733
	1	1.14873	0.970626	1.09185		1	1.11742	0.942177	1.04726
	1	1.10851	0.980123	1.09653		1	1.09484	1.01876	1.11745

## Sheet: Fig. 5J
Days	0.1mM					0.1mM+1uM T-34					0.03mM					0.03mM+1uM Tram-34
1	67.5	108	104.4	100.8	92.256	62.5	147	128.863	107.909	108	126	113.49	138.915	109.8	107.909	108	121.055	104.4	104.43	106.2
3	90.75	181.3	181.44	141.032	140.45	70	268.96	252.486	243.399	231.04	298.526	213.16	282.906	281.6	265.243	181.476	282.408	161.84	169.016	191.844
6	154.213	288	332.35	224	275.56	75	445.5	405	364.5	358.706	506.25	375.584	486	416.295	465.75	297.6	405	232.73	231.04	288
9	333.036	409.05	409.909	404.587	446.738	165.528	603.432	594.88	505	435.896	707.472	503.382	619.458	630	678.976	474.624	560	397.488	355.008	450.636
12	427.432	528.22	540	468.18	500	223.818	744.15	762.3	629.856	583.495	909.72	724.741	801.43	822.8	859.264	550	694.008	525	493.973	575
16	699.84	813.337	766.14	695.91	708.457	405	970.029	965.074	928.8	802.816	1242.19	1059.03	1118.72	1098.08	1230.08	726	934.626	779.76	827.544	900
20	993.6	1041.88	1053.26	864	899.223	707.85	1252.75	1267.5	1155.07	1111.32	1675.8	1635.92	1540.01	1603.64	1793.4	1002.91	1183	943.2	1030.19	1148.23
24	1494.95	1544.42	1545.68	1321.31	1223.11	1146.88	1625.7	1683.69	1590.48	1580.65	2080.88	2423.03	2193.73	2246.76	2397.1	1330.42	1705.28	1516.7	1509.2	1605.25
