# Supplementary material for: Early methionine availability attenuates T cell exhaustion
Source: Nat Immunol. 2025 Jul 23;26(8):1384–96. doi: 10.1038/s41590-025-02223-6 (PMC12307228; doi:10.1038/s41590-025-02223-6)
Supplement: Supplementary file 12 — Statistical source data. [file 41590_2025_2223_MOESM12_ESM.xlsx]

## Sheet: Fig. 5A
	Time (sec)	KCa3.1WT	KCa3.1R350A
	1	0.150826	0.146458
	2	0.15258	0.147164
	3	0.15259	0.147231
	4	0.150507	0.149018
	5	0.147839	0.147783
	6	0.147525	0.146986
	7	0.149156	0.148059
	8	0.148224	0.148995
	9	0.148968	0.14945
	10	0.148059	0.14713
	11	0.149335	0.143342
	12	0.150304	0.144371
	13	0.15053	0.143953
	14	0.151132	0.144524
	15	0.153611	0.142572
	16	0.152603	0.1399
	17	0.152794	0.140478
	18	0.150208	0.142504
	19	0.151011	0.143208
	20	0.148301	0.142335
	21	0.147947	0.142653
	22	0.147176	0.142302
	23	0.147515	0.141228
	24	0.146904	0.140976
	25	0.143544	0.141051
	26	0.142773	0.140096
	27	0.144058	0.141436
	28	0.144352	0.140058
	29	0.147126	0.143722
	30	0.147583	0.147285
	31	0.144443	0.148252
	32	0.148636	0.14758
	33	0.150481	0.147057
	34	0.149975	0.147126
	35	0.155057	0.150341
	36	0.1522	0.147992
	37	0.148524	0.144899
	38	0.150621	0.142951
	39	0.149564	0.141849
	40	0.14909	0.142097
	41	0.148347	0.143885
	42	0.147272	0.141927
	43	0.145722	0.142916
	44	0.14642	0.143132
	45	0.146022	0.142402
	46	0.146563	0.141362
	47	0.143634	0.140261
	48	0.147047	0.138484
	49	0.144568	0.140411
	50	0.143013	0.139726
	51	0.144517	0.139476
	52	0.144614	0.138914
	53	0.143893	0.138628
	54	0.14633	0.140838
	55	0.14362	0.141354
	56	0.143198	0.141067
	57	0.145182	0.140089
	58	0.147288	0.138315
	59	0.158026	0.144113
	60	0.162436	0.154279
	61	0.161939	0.158868
	62	0.166741	0.163876
	63	0.171526	0.166893
	64	0.18117	0.176177
	65	0.191261	0.188821
	66	0.186603	0.196124
	67	0.187632	0.199956
	68	0.187974	0.202227
	69	0.190048	0.203436
	70	0.193842	0.207004
	71	0.194404	0.211768
	72	0.19388	0.211062
	73	0.196726	0.216095
	74	0.20252	0.219353
	75	0.208756	0.222129
	76	0.208831	0.227309
	77	0.211489	0.230203
	78	0.213222	0.231323
	79	0.220082	0.242193
	80	0.227352	0.24789
	81	0.229747	0.255486
	82	0.22968	0.264674
	83	0.230011	0.271353
	84	0.233515	0.286129
	85	0.23407	0.29617
	86	0.242885	0.302712
	87	0.248566	0.309537
	88	0.249735	0.324093
	89	0.254668	0.332918
	90	0.267752	0.335779
	91	0.273349	0.3495
	92	0.285295	0.358878
	93	0.289671	0.371457
	94	0.300661	0.392548
	95	0.309521	0.397163
	96	0.316784	0.409693
	97	0.318333	0.433359
	98	0.320139	0.444079
	99	0.33128	0.466422
	100	0.344848	0.461555
	101	0.347176	0.475521
	102	0.348656	0.488811
	103	0.363738	0.498012
	104	0.376403	0.504136
	105	0.384311	0.525444
	106	0.396098	0.510953
	107	0.397435	0.545707
	108	0.40499	0.560141
	109	0.412397	0.565618
	110	0.422776	0.583697
	111	0.420167	0.588214
	112	0.432818	0.596584
	113	0.435886	0.622247
	114	0.433174	0.638128
	115	0.429735	0.633877
	116	0.44684	0.652791
	117	0.448046	0.667463
	118	0.461344	0.684876
	119	0.457952	0.681897
	120	0.452392	0.687223
	121	0.469248	0.67386
	122	0.477643	0.702338
	123	0.48093	0.697805
	124	0.493719	0.684086
	125	0.473337	0.684893
	126	0.471989	0.686773
	127	0.487059	0.669583
	128	0.479032	0.698704
	129	0.476458	0.687629
	130	0.480727	0.703007
	131	0.478291	0.697039
	132	0.483206	0.706102
	133	0.484829	0.683477
	134	0.484592	0.688876
	135	0.476757	0.691753
	136	0.489836	0.70398
	137	0.503121	0.703187
	138	0.501573	0.715406
	139	0.489308	0.690216
	140	0.503718	0.686085
	141	0.499693	0.698266
	142	0.505154	0.700034
	143	0.495517	0.697039
	144	0.504778	0.685252
	145	0.491306	0.680738
	146	0.502989	0.675201
	147	0.509828	0.679939
	148	0.499472	0.688513
	149	0.500753	0.704341
	150	0.511499	0.710028
	151	0.505779	0.704743
	152	0.517744	0.713662
	153	0.529991	0.709995
	154	0.506435	0.695869
	155	0.513898	0.689487
	156	0.510311	0.681052
	157	0.510107	0.68494
	158	0.524791	0.676783
	159	0.522577	0.685529
	160	0.513431	0.673609
	161	0.534753	0.682035
	162	0.517163	0.693872
	163	0.521891	0.706568
	164	0.520264	0.697961
	165	0.518702	0.724439
	166	0.519056	0.694315
	167	0.523845	0.705873
	168	0.515177	0.711536
	169	0.521262	0.697822
	170	0.517666	0.712636
	171	0.535904	0.715311
	172	0.523864	0.708645
	173	0.53668	0.718798
	174	0.519478	0.710776
	175	0.516613	0.701841
	176	0.518684	0.724093
	177	0.517646	0.701922
	178	0.4987	0.712387
	179	0.515645	0.710595
	180	0.505112	0.709078
	181	0.510057	0.702503
	182	0.509084	0.690189
	183	0.511863	0.684357
	184	0.5082	0.701152
	185	0.520288	0.697827
	186	0.518182	0.682692
	187	0.509751	0.671444
	188	0.521537	0.670455
	189	0.52352	0.680935
	190	0.529025	0.669049
	191	0.524634	0.684604
	192	0.526094	0.687914
	193	0.52207	0.675004
	194	0.528005	0.685782
	195	0.521097	0.681164
	196	0.50956	0.673446
	197	0.520052	0.694989
	198	0.532761	0.679182
	199	0.51484	0.653045
	200	0.507251	0.668761
	201	0.50676	0.653599
	202	0.498738	0.660998
	203	0.531023	0.655761
	204	0.53643	0.655744
	205	0.518614	0.648131
	206	0.520603	0.654251
	207	0.515793	0.653864
	208	0.516998	0.655301
	209	0.528949	0.651472
	210	0.528213	0.657175
	211	0.511622	0.642451
	212	0.50256	0.642925
	213	0.500494	0.658947
	214	0.503276	0.654068
	215	0.506721	0.650415
	216	0.51326	0.648288
	217	0.501935	0.647712
	218	0.513483	0.648923
	219	0.512526	0.657182
	220	0.523912	0.645391
	221	0.530182	0.628301
	222	0.534663	0.632501
	223	0.51913	0.628889
	224	0.524168	0.630354
	225	0.51006	0.618404
	226	0.524422	0.61996
	227	0.528137	0.618676
	228	0.518835	0.621916
	229	0.526885	0.628057
	230	0.524212	0.619841
	231	0.52471	0.619152
	232	0.524446	0.62913
	233	0.536315	0.631559
	234	0.537743	0.646372
	235	0.556401	0.644459
	236	0.540327	0.610178
	237	0.537135	0.619074
	238	0.517034	0.617004
	239	0.534516	0.620174
	240	0.533636	0.631207
	241	0.529693	0.60386
	242	0.517179	0.592147
	243	0.513079	0.612014
	244	0.513245	0.606758
	245	0.517922	0.602993
	246	0.514615	0.604195
	247	0.502033	0.599955
	248	0.502951	0.616944
	249	0.510627	0.610864
	250	0.511577	0.599754
	251	0.503679	0.59306
	252	0.489733	0.594402
	253	0.496472	0.600528
	254	0.505462	0.5943
	255	0.500315	0.587334
	256	0.498813	0.59337
	257	0.496094	0.583372
	258	0.503437	0.575553
	259	0.514124	0.582409
	260	0.508977	0.583377
	261	0.521338	0.587804
	262	0.522785	0.593365
	263	0.520466	0.56989
	264	0.534106	0.565144
	265	0.518919	0.578114
	266	0.519461	0.578991
	267	0.524852	0.573564
	268	0.511834	0.565711
	269	0.516083	0.555012
	270	0.519914	0.56637
	271	0.503145	0.564514
	272	0.49467	0.558937
	273	0.495552	0.553716
	274	0.498603	0.5544
	275	0.506369	0.55519
	276	0.50498	0.54967
	277	0.491712	0.551213
	278	0.48521	0.542908
	279	0.489813	0.54827
	280	0.50063	0.551593
	281	0.509689	0.547061
	282	0.505056	0.547711
	283	0.496169	0.54841
	284	0.499118	0.535356
	285	0.496758	0.542087
	286	0.498941	0.535501
	287	0.495219	0.535551
	288	0.497179	0.533616
	289	0.499065	0.527782
	290	0.496435	0.530254
	291	0.481079	0.533064
	292	0.483013	0.534671
	293	0.478063	0.535072
	294	0.495545	0.530232
	295	0.490633	0.522316
	296	0.47696	0.533723
	297	0.478433	0.530708
	298	0.486441	0.526973
	299	0.49046	0.519854
	300	0.491965	0.527197
	301	0.482656	0.525935
	302	0.465806	0.537427
	303	0.489833	0.524137
	304	0.493715	0.525488
	305	0.486325	0.530676
	306	0.477183	0.520284
	307	0.480958	0.517421
	308	0.485539	0.511079
	309	0.501227	0.508949
	310	0.501278	0.511097
	311	0.489024	0.504607
	312	0.497628	0.500343
	313	0.49438	0.508869
	314	0.502618	0.492698
	315	0.496483	0.50343
	316	0.493576	0.497948
	317	0.492407	0.502945
	318	0.498392	0.50151
	319	0.497158	0.49281
	320	0.500437	0.48882
	321	0.49094	0.499754
	322	0.489065	0.496141
	323	0.495088	0.506093
	324	0.495907	0.500031
	325	0.5026	0.496731
	326	0.487471	0.497306
	327	0.484328	0.494072
	328	0.48221	0.495586
	329	0.487021	0.50689
	330	0.492162	0.492783
	331	0.495644	0.485052
	332	0.488712	0.484435
	333	0.490265	0.485075
	334	0.481227	0.493389
	335	0.49276	0.49705
	336	0.500518	0.479594
	337	0.502982	0.483294
	338	0.481641	0.489685
	339	0.483207	0.501046
	340	0.482994	0.495386
	341	0.493887	0.490043
	342	0.496231	0.483915
	343	0.496691	0.484361
	344	0.484571	0.484765
	345	0.496026	0.491259
	346	0.507057	0.479495
	347	0.509548	0.477497
	348	0.506991	0.474197
	349	0.504292	0.472322
	350	0.498887	0.466174
	351	0.487374	0.466231
	352	0.492145	0.475075
	353	0.493857	0.467104
	354	0.476854	0.466568
	355	0.477521	0.459363
	356	0.483723	0.45748
	357	0.468552	0.457401
	358	0.483994	0.474668
	359	0.544687	0.472946
	360	0.675612	0.607314
	361	0.788432	0.721386
	362	0.89437	0.80827
	363	0.998474	0.870113
	364	1.21406	0.977962
	365	1.43404	1.18848
	366	1.72192	1.68023
	367	1.74493	1.71693
	368	1.72351	1.63825
	369	1.77672	1.63807
	370	1.73692	1.64193
	371	1.63371	1.65758
	372	1.62845	1.67096
	373	1.62813	1.66564
	374	1.67178	1.6385
	375	1.69217	1.68618
	376	1.66291	1.65385
	377	1.67749	1.63424
	378	1.62434	1.63764
	379	1.60581	1.64811
	380	1.65407	1.65921
	381	1.60267	1.69593
	382	1.66488	1.68736
	383	1.73485	1.61591
	384	1.52357	1.58793
	385	1.58606	1.62635
	386	1.67293	1.6923
	387	1.68893	1.68786
	388	1.86601	1.72317
	389	1.72307	1.65791
	390	1.68918	1.7429
	391	1.90797	1.82968
	392	1.83623	1.87404
	393	1.94393	1.80536
	394	2.05508	1.96572
	395	1.90004	1.94781
	396	2.05285	2.00164
	397	1.99484	1.93595
	398	2.08518	1.98363
	399	2.28977	1.95406
	400	2.28262	2.1096
	401	2.18902	2.08535
	402	2.17743	2.07152
	403	2.16993	1.99783
	404	2.31494	2.17357
	405	2.36472	2.14213
	406	2.16381	2.26535
	407	2.11202	2.24251
	408	2.06769	2.20623
	409	2.11723	2.21367
	410	2.14086	2.31153
	411	2.26818	2.26619
	412	2.21534	2.28372
	413	2.32313	2.16423
	414	2.17081	2.1763
	415	2.28823	2.07966
	416	2.2716	2.15623
	417	2.36167	2.09724
	418	2.49473	2.04442
	419	2.35249	2.1018
	420	2.38349	2.10492
	421	2.41219	2.03999
	422	2.42775	2.16442
	423	2.48812	2.05937

## Sheet: Fig. 5B-C
	Fig. 5B					Fig. 5C
	0.1mM	0.03mM				0.1mM	0.03mM
	1	1.05079				1	1.13114
	1	1.10954				1	1.13345
	1	1.21742				1	1.30201
	1	1.13292				1	1.12104
	1	1.13013				1	1.04349
	1	1.09937				1	1.11903

## Sheet: Fig. 5E
	KCa3.1WT	KCa3.1R350A
	0.608944	0.706318
	0.413586	0.61718
	0.58661	0.445154
	0.521459	0.713667
	0.711823	0.694931
	0.305386	0.725845
	0.704026	0.770805
	0.329303	0.480955
	0.628504	0.778861
	0.764795	0.804678
	0.695841	0.621733
	0.591003	0.693204
	0.699012	0.491659
	0.73058	0.680208
	0.712602	0.738329
	0.544113	0.568373
	0.693267	0.634824
	0.63921	0.731319
	0.523571	0.271233
	0.6783	0.605634
	0.368594	0.597718
	0.626833	0.557049
	0.505045	0.687597
	0.563473	0.544676
	0.28322	0.729631
	0.617524	0.814621
	0.395658	0.647059
	0.527304	0.607363
	0.678762	0.598393
	0.646956	0.809036
	0.360479	0.366632
	0.467572	0.56099
	0.532976	0.695697
	0.335871	0.25514
	0.52553	0.634925
	0.686881	0.496984
	0.573293	0.501128
	0.667858	0.772299
	0.449618	0.816672
	0.442644	0.654696
	0.619841	0.506776
	0.573669	0.601708
	0.519722	0.480909
	0.199438	0.364214
	0.374319	0.659751
	0.608475	0.612723
	0.500514	0.605919
	0.581085	0.665939
	0.301753	0.549346
	0.719603	0.606932
	0.512941	0.646853
	0.528756	0.740109
	0.687156	0.671279
	0.686833	0.584682
	0.7111	0.698403

## Sheet: Fig. 5I
Days post T cell injection	KCa3.1WT					KCa3.1R350A
1	40	126	71.25	75	87.5	144	126	126	171.5	196
3	40	153	65.664	117	126	266	219	247.798	321.048	381.024
5	71.25	298.116	179.56	184.049	196	496.86	522.199	505.4	517.495	524.768
7	124.2	438.893	461.7	283.966	344.45	907.5	600.25	817.216	804.65	1000.69
10	302.969	769.601	876.454	496.375	576.24	1570.44	1098.14	1484.06	1335.52	1431.34
13	460.793	1267.29	1283.66	882.941	1008	2148.61	1669.12	2645.23	1923.2	2233.09
16	504.451	1756.7	1682.37	1183	1707.11	3211.34	2937.38		2555.12

## Sheet: Fig. 5J
	Days elapsed	KCa3.1WT	KCa3.1R350A
	12		1	1=death event
	12		1
	14		1
	14		1
	14		1
	18	1
	19	1
	21	1
	23	1
	23	1
