# Supplementary material for: Early methionine availability attenuates T cell exhaustion
Source: Nat Immunol. 2025 Jul 23;26(8):1384–96. doi: 10.1038/s41590-025-02223-6 (PMC12307228; doi:10.1038/s41590-025-02223-6)
Supplement: Supplementary file 13 — Statistical source data. [file 41590_2025_2223_MOESM13_ESM.xlsx]

## Sheet: Fig. 6B
	KCa3.1WT	KCa3.1R350A
	59.2	88.7
	55.2	78.9
	55	91.8
	70.8	95
	80.8	93.3
	50	66.7
	40.7	87.3

## Sheet: Fig. 6C
	KCa3.1WT	KCa3.1R350A
	19646	29889
	22656	33730
	28668	45960
	20167	28762
	22045	25564
	25656	29531
	13799	26695

## Sheet: Fig. 6D
	KCa3.1WT	KCa3.1R350A
	11.7	5.64
	6.42	1.37
	35.1	20.3
	15.8	5.31
	34.6	23.8
	7.3	5.51
	35.8	30.5

## Sheet: Fig. 6F
	TEXprog			TEXterm
	KCa3.1WT	KCa3.1R350A		KCa3.1WT	KCa3.1R350A
	41.4	15.3		53.3	82.5
	40.2	23.9		51.7	67
	45	16.4		55	80.6
	25	5		75	95
	20	13.3		73.8	80
	53.6	33.3		46.4	66.7
	63	15.5		37	77.5

## Sheet: Fig. 6I
	KCa3.1WT	KCa3.1R350A
	30.9	35.4
	30.9	39.3
	39.5	47.1
	37.2	44.7

## Sheet: Fig. 6K
	KCa3.1WT	KCa3.1R350A
	35.5	51.2
	37.3	44.3
	44.8	56
	37	54.5

## Sheet: Fig. 6L-M
		Fig. 6L				Fig. 6M
		KCa3.1WT	KCa3.1R350A			KCa3.1WT	KCa3.1R350A
		47.1	24.4			26.5	40.2
		38.9	26.2			29.5	40.2
		36.4	15.9			39.9	49
		41.9	18.7			37.2	45.5
