# Supplementary material for: Early methionine availability attenuates T cell exhaustion
Source: Nat Immunol. 2025 Jul 23;26(8):1384–96. doi: 10.1038/s41590-025-02223-6 (PMC12307228; doi:10.1038/s41590-025-02223-6)
Supplement: Supplementary file 14 — Statistical source data. [file 41590_2025_2223_MOESM14_ESM.xlsx]

## Sheet: Fig. 7A
	Mouse 1		Mouse 2		Mouse 3		Mouse 4		Mouse 5
	LN	TIL	LN	TIL	LN	TIL	LN	TIL	LN	TIL
	87156	336036	115917	98568	137572	115978	132304	149888	109153	175463
	122403	267173	77895	92196	90659	125799	137369	115810	88065	72092
	81401	140047	86363	104244	112412	185477	187546	149792	114165	150393
	131860	204353	89698	392492	244786	147193	102232	257671	110867	108105
	134771	84827	140642	206786	124614	146788	126879	207211	166673	115201
	153185	400380	143075	93765	80659	159109	145176	239973	121392	97951
	49569	139084	183000	273637	111467	176134	107964	166172	60476	113808
	93047	214421	84209	110641	127213	230100	105757	257167	128106	183452
	75032	166043	165792	133304	131248	196692	95149	194259	84483	168086
	111065	49648	90975	293919	121637	241376	159562	132778	90288	154841
	58233	208548	104342	262862	121745	144886	139090	134329	75999	145270
	70927	286993	114254	164525	96021	201252	118826	170145	65642	97506
	91027	216349	83444	226778	116127	198512	154892	113897	92159	87585
	95071	167733	140150	150303	102688	120427	96612	139594	153094	109221
	130626	128812	100089	83530	99689	292622	134010	160660	153933	96705
	56419	152892	121066	158749	122257	69728	81492	284375	72426	135302
	54799	166331	74911	148949	196990	116260	127242	162936	97848	112727
	77252	136585	96548	248431	114462	128076	133149	190680	77135	101934
	100843	215791	116778	205992	113263	129456	70632	160979	65888	167598
	127382	141841	65241	180654	108516	176558	124035	138133	71215	148773
	123306	144836	47214	120286	127692	120136	98250	143050	112619	256095
	76413	149018	83331	233320	105919	141148	129758	221032	72176	72029
	116393	231477	46005	199048	134808	68873	140099	150246	157762	112050
	82149	194896	118864	169530	71376	130837	97240	127462	87380	254209
	98981	144478	145341	78951	110075	135283	30058	127866	47123	186239
	58969	171094	142041	190264	124223	108024	84528	134183	110836	122957
	78069	131241	127307	273633	132304	173389	126752	79463	68315	156462
	59279	158027	85515	221593	137369	131263	93714	110057	47372	132423
	51574	296710	48957	128366	187546	142581	123483	194327	88519	157206
	87859	130974	48569	117696	102232	238965	160710	173618	103555	120761
	46691	171641	110884	68644	126879	104348	76383	178883	92559	122829
	67789	155117	19092	11326	145176	119718	88126	145312	77370	112353
	45992	188593	79010	179858	107964	271597	137273	236248	74911	127571
	117717	132390	92958	187936			96051	174386	82350	133268
	96383	155962	62327	173815			122974	93868	100902	140521
	119566	160065	70203	140868			91224	232046	107689	94480
	105249	140046	73950	204493			112154	222818	64528	148846
			71918	118786			111561	141026	85840	77789
			82981	125417			121322	137739	92760	124785
			74385	164865			165165	242135	200664	103196
			118020	191710			189931	189405	134225	175827
							101163	357615	97819	153469
							217208	158254	189373	198068
							60109	173280
							176624	247678
							106126	188873
							155412	232712
							64129	178891
							108384	201607
							101291	238216
							166870	139789
							140279	195956
							153415	161303
							176435	300245
							174918	276428

## Sheet: Fig. 7B
	HBSS				Met
	M1	M2	M3	M4	M1	M2	M3	M4
	220989	160524	319514	256086	154376	131514	153610	222006
	352623	113363	235117	157598	159792	157699	169244	247977
	420124	238512	264931	213501	174542	143571	119681	247456
	115690	88860	245339	336188	145969	121732	108298	140123
	320927	157427	261224	317139	225852	154530	181887	147863
	402962	181814	157129	363293	203441	206946	142226	159884
	199625	356426	306683	298300	220344	126857	144429	183408
	172030	318297	207175	142945	168430	196095	133282	203643
	111490	377855	187056	248654	110327	171723	162094	134194
	167257	227850	220877	300641	122327	152497	262890	115948
	231567	209612	524615	178042	109504	191897	281049	124627
	146973	220814	428647	342264	107118	135608	215283	129309
	575961	444939	327093	306555	135267	285755	135599	193725
	224092	175557	251569	271530	170375	160028	126597	149666
	166223	184424	251998	185567	169783	168592	120657	195162
	132485	200911	235989	129811	278207	120571	180509	160041
	242795	350542	164564	171755	120315	134264	233997	114390
	243957	171070	186790	232209	214178	198175	208710	201065
	235648	295930	348295	128962	149668	153531	149231	129470
	368275	239100	165696	253142	271514	177396	174595	152823
	315766	356523	329105	224747	222825	168861	269085	132681
	308645	169729	202276	315220	187265	142907	244476	145350
	230436	268160	234102	169435	103822	152930	135726	205046
	304054	189246	176122	289826	246387	200660	140179	185345
	232802	332983	149959	205099	164630	117355	168532	247418
	230689	173519	220924	195401	122517	200680	163411	149068
	425833	245280	189967	323597	118516	176008	154841	136134
	213021	175362	219531	186671	150703	225069	202643	168902
	174042	149520	241095	267134	185797	220819	293577	103745
	411406	224434	163244	138201	137391	205953	144288	192711
	217735	135931	120832	140030	177946	134369	172260	183661
	135372	188228	175275	172185	204894	177947	132178	157171
	119025	246193	225439	90209	127138	120240	145312	308194
	326925	293985	207379	214901	153295	161588	155028	186166
	559871	350473	255391	124960	182194	169869	205743	122949
	61115	354003	317792	131152	161971	153636	136347	130852
	319032	62995	335828	281789	136336	128228	128656	124056
	142304	176291	353687	199974	253956	102520	159807	141672
	296400	176425	129221	79963	224528	144382	219551	203792
		272974	315028	215640	105854	189910	149828	149836

## Sheet: Fig. 7C
	Days post tumour implantation	HBSS										Met
	8	60.75	81.25	87.5	60.75	87.5	55.6875	24	30.625	44	55.6875	40	24.5	22.5	44	48	36.75	40	30.625	40	32
	11	105.875	181.675	196	93.75	100	113.438	44	60.75	75	179.562	68.75	27.5625	60.75	68.75	68	75	50.625	40	50.625	32
	13	190.125	625	451.25	550	397.375	320	144	100.92	425.25	518.938	98.3125	87.5	147.875	232.75	368	232.75	169	98.3125	147.875	75
	15	575	847	1116	756.25	1008	1015.62	575	320.339	689.062	972	361.25	352	550	600	816.75	405	384.75	144	361.25	253.125
	18	1054.69	1617	1862	1275.75	1666	1470	936	530	1093.75	1576.88	650.25	650	1028.77	979.2	1233.87	661.5	756.25	379.312	661.5	445.5
	22	1682	2025		2007.72	2205.59	2007.72	1328.74	1097.73	1580.54	2150.4	941.92	991.875	1485.43	1568	1787.12	816.75	1002.91	600	837.828	752.328

## Sheet: Fig. 7D
	Days elapsed	HBSS	Met
	14	1		1=death event
	14	1
	14	1
	14	1
	15	1
	15	1
	17	1
	17	1
	18	1	1
	18	1	1
	18		1
	18		1
	19		1
	19		1
	20		1
	20		1
	22		1
	22		1

## Sheet: Fig. 7E
Days post tumour implantation	Isotype					anti-CD8					Isotype-Met					anti-CD8-Met
1	48	40	48	48	121	40	48	56	40	48	60.75	22.5	40	32	29.25	60.75	87.5	75	60.75	48
3	56	75	87.5	126	220.5	65.8125	70.875	153	48	60.75	75	75	42.875	10	75	87.5	196	70.875	144	121
6	208.25	405	445.5	575	925.75	320	397.375	600	343.188	320	304	48	162	60.75	169	397.375	786.5	320	496.375	496.375
10	859.625	1267.5	1568	2176	2432	1275.75	1568	1682	1470	1080	936	121	650	397.375	847	1352	1666	1267.5	2042.12	1458
14	2450.25		3402			3971	2250		4200	2601	1912.5	445.5	1764	1352	1787.12	3062.5		2673.25	3971

## Sheet: Fig. 7F
	Days elapsed	Anti-CD8-HBSS	Isotype-HBSS	anti CD8-met	Isotype-Met
	12		1
	12	1
	13		1
	14	1	1	1
	14	1	1	1
	15	1		1
	16	1	1	1	1
	16			1
	17				1
	18				1
	18				1
	19				1

## Sheet: Fig. 7G
	Days post tumour implantation	B7H3-HBSS					B7H3-Met
	7	136.125	162	196	135	106.25	91.125	144	100	135	121
	10	245	281.25	288	220.5	198	171	162	144	239.062	128.562
	12	352	379.312	288	232.75	269.5	171	245	220.5	288	162
	15	469.625	661.5	525	415.438	600	309.375	352	220.5	405	281.25
	17	586.625	600	606.375	541.5	586.625	309.375	445.5	361.25	451.25	352
	20	1309.75	892.688	1093.75	1008	1080	675	650	600	786.5	650
	24	1594.69	1682	1800	1568	1549.12	907.5	907.5	1080	1093.75	847
	27	2745.5	2601	2176	1912.5	2137.5	1436.5	1594.69	1731.38	1568	1352

## Sheet: Fig. 7H
	Days Elapsed	B7H3-HBSS	B7H3-Met
	20	1
	20	1
	21	1
	22
	23	1
	23	1
	23
	24		1
	24		1
	26		1
	26		1
	27		1

## Sheet: Fig. 7I-J
	Days post tumour implantation	Control Diet -IgG										Control Diet- αPD-1										1.5% Met Diet- IgG										1.5% Met Diet- αPD-1
	7	93.75	92.5	90	65.824	67.2	84.5325	91.008	106.641	48.51	42.4	42.875	79.9875	164.255	51.2	90.1125	135	101.338	72.9	110	125.44	63.504	68.85	98.75	110.956	52	72.111	79.35	73.9125	64	62.622	118.976	83.025	81.733	106.742	96.04	101.439	70.56	105	89.856	59.2
	11	146.205	155.813	169.922	119.382	192.895	149.504	182.59	259.2	163.8	163.37	45.5625	130.05	135.816	143.688	198	203.35	113.715	113.724	185.4	162	151.423	144	200.704	160.126	103.933	91.125	213.227	143.942	107.136	111.81	146.205	148.96	156.426	182.574	137.924	75.9375	106.641	52.706	146.205	26.95
	16	368	480.74	352	335.008	587.25	361.25	469.625	491.985	667.478	386.63	62.775	464	253.127	367.598	622.728	462.721	199.584	243.648	473.238	458.788	315	277.255	566.51	349.83	252.05	242.938	448.056	303.24	368.438	309.375	312.542	298.08	264.652	368	306.562	176.748	252.05	112.5	212.341	90.75
	20	926.718	1071.02	915.624	763.848	1338.92	842.754	943.8	1065.67	1195.2	774.457	213.227	770.176	420.229	699.438	950.267	844.74	344.45	417.362	949.85	1009.2	596.712	451.229	815	700.971	487.872	401.432	605.43	416.784	468.075	458.64	457.232	413.712	371.124	638.666	640.775	349.448	444.337	151.25	317.075	100
	25	1618.54	1907.78	1901.2	1585.98	2052.86	1779.89	1504.1		1986.86	1419.6	609.188	1218.35	785.066	1389.6	1287.47	1318.2	810.7	816.48	1361.61	1458.68	865.462	881.573	1170.41	991.841	931.7	744.31	628.425	728.28	668.25	700	745	587.951	696.266	912.525	600.25	921.456	705.894	48	416.784	50.625

## Sheet: Fig. 7K
	Days Elapsed	Control Diet -IgG	Control Diet- αPD-1	1.5% Met Diet- IgG	1.5% Met Diet- αPD-1
	10					0=cencored event
	22	1				1=death event
	25	1
	25	1
	26	1
	27	1
	29		1
	30	1
	30	1
	30	1	1
	30	1	1
	30	1	1
	32		1	1
	32		1	1
	32		1	1
	34		1	1
	34		1	1
	35		1	1
	35			1	1
	35			1	1
	38			1
	38			1	1
	40				1
	40				1
	45				1
	45				1
	46				1
	50				0
	60				0
