# Supplementary material for: Early methionine availability attenuates T cell exhaustion
Source: Nat Immunol. 2025 Jul 23;26(8):1384–96. doi: 10.1038/s41590-025-02223-6 (PMC12307228; doi:10.1038/s41590-025-02223-6)
Supplement: Supplementary file 15 — Single images from Fig. 3d. [file 41590_2025_2223_MOESM15_ESM.zip]

Archive with 23 entries (22 files):
- Sharma_Images_Fig3D/
- Sharma_Images_Fig3D/NAIVE HOECHST.tif
- Sharma_Images_Fig3D/.DS_Store
- __MACOSX/Sharma_Images_Fig3D/._.DS_Store
- Sharma_Images_Fig3D/NAIVE PHALLOIDIN.tif
- Sharma_Images_Fig3D/CONTROL 0.03mM NFAT1 .tif
- Sharma_Images_Fig3D/CsA 0.03mM NAFT1.tif
- Sharma_Images_Fig3D/NAIVE NFAT1.tif
- Sharma_Images_Fig3D/CONTROL 0.1mM  HOECHST.tif
- Sharma_Images_Fig3D/CsA 0.1mM HOECHST.tif
- Sharma_Images_Fig3D/CONTROL 0.03mM MERGED .tif
- Sharma_Images_Fig3D/CONTROL 0.1mM PHALLOIDIN.tif
- Sharma_Images_Fig3D/CsA 0.1mM MERGED.tif
- Sharma_Images_Fig3D/CONTROL 0.03mM PHALLOIDIN.tif
- Sharma_Images_Fig3D/CONTROL 0.03mM HOECHST .tif
- Sharma_Images_Fig3D/CsA 0.03mM MERGED.tif
- Sharma_Images_Fig3D/CONTROL 0.1mM NFAT1.tif
- Sharma_Images_Fig3D/NAIVE MERGED.tif
- Sharma_Images_Fig3D/CsA 0.1mM PHALLOIDIN.tif
- Sharma_Images_Fig3D/CsA 0.1mM NFAT1.tif
- Sharma_Images_Fig3D/CONTROL 0.1mM MERGED.tif
- Sharma_Images_Fig3D/CsA 0.03 PHA - 2.Sub.Sub.crop.tif
- Sharma_Images_Fig3D/CsA 0.03mM HOECHST.tif
