# Supplementary material for: Early methionine availability attenuates T cell exhaustion
Source: Nat Immunol. 2025 Jul 23;26(8):1384–96. doi: 10.1038/s41590-025-02223-6 (PMC12307228; doi:10.1038/s41590-025-02223-6)
Supplement: Supplementary file 16 — Single images from Fig. 4a. [file 41590_2025_2223_MOESM16_ESM.zip]

Archive with 16 entries (15 files):
- Sharma_Images_Fig4A/
- __MACOSX/._Sharma_Images_Fig4A
- Sharma_Images_Fig4A/.DS_Store
- __MACOSX/Sharma_Images_Fig4A/._.DS_Store
- Sharma_Images_Fig4A/30MIN 0.1mM Met Hoechst.tif
- Sharma_Images_Fig4A/30MIN 0.03mM Met Phalloidin.tif
- Sharma_Images_Fig4A/30MIN 0.00mM Met meARG.tif
- Sharma_Images_Fig4A/30MIN 0.1mM Met Merged.tif
- Sharma_Images_Fig4A/30MIN 0.00mM Met Phalloidin.tif
- Sharma_Images_Fig4A/30MIN 0.00mM Met Hoechst.tif
- Sharma_Images_Fig4A/30MIN 0.03mM Met Merged.tif
- Sharma_Images_Fig4A/30MIN  0.00mM Met  Merged.tif
- Sharma_Images_Fig4A/30MIN 0.03mM Met hoechst.tif
- Sharma_Images_Fig4A/30MIN 0.03mM Met meARG.tif
- Sharma_Images_Fig4A/30MIN 0.1mM Met meARG.tif
- Sharma_Images_Fig4A/30MIN 0.1mM Met Phalloidin.tif
