# Supplementary material for: Early methionine availability attenuates T cell exhaustion
Source: Nat Immunol. 2025 Jul 23;26(8):1384–96. doi: 10.1038/s41590-025-02223-6 (PMC12307228; doi:10.1038/s41590-025-02223-6)
Supplement: Supplementary file 17 — Single images from Fig. 5d. [file 41590_2025_2223_MOESM17_ESM.zip]

Archive with 17 entries (16 files):
- Sharma_Images_Fig5D/
- Sharma_Images_Fig5D/30MIN KCa3.1 R350A Hoechst.tif
- __MACOSX/Sharma_Images_Fig5D/._30MIN KCa3.1 R350A Hoechst.tif
- Sharma_Images_Fig5D/30MIN KCa3.1 WT NFAT1.tif
- __MACOSX/Sharma_Images_Fig5D/._30MIN KCa3.1 WT NFAT1.tif
- Sharma_Images_Fig5D/30MIN KCa3.1 R350A Merged.tif
- __MACOSX/Sharma_Images_Fig5D/._30MIN KCa3.1 R350A Merged.tif
- Sharma_Images_Fig5D/30MIN KCa3.1 WT Phalloidin.tif
- __MACOSX/Sharma_Images_Fig5D/._30MIN KCa3.1 WT Phalloidin.tif
- Sharma_Images_Fig5D/30MIN KCa3.1 WT Merged.tif
- __MACOSX/Sharma_Images_Fig5D/._30MIN KCa3.1 WT Merged.tif
- Sharma_Images_Fig5D/30MIN KCa3.1 R350A Phalloidin.tif
- __MACOSX/Sharma_Images_Fig5D/._30MIN KCa3.1 R350A Phalloidin.tif
- Sharma_Images_Fig5D/30MIN KCa3.1 WT Hoechst.tif
- __MACOSX/Sharma_Images_Fig5D/._30MIN KCa3.1 WT Hoechst.tif
- Sharma_Images_Fig5D/30MIN KCa3.1 R350A NFAT1.tif
- __MACOSX/Sharma_Images_Fig5D/._30MIN KCa3.1 R350A NFAT1.tif
