# Supplementary material for: Early methionine availability attenuates T cell exhaustion
Source: Nat Immunol. 2025 Jul 23;26(8):1384–96. doi: 10.1038/s41590-025-02223-6 (PMC12307228; doi:10.1038/s41590-025-02223-6)
Supplement: Supplementary file 18 — Statistical source data. [file 41590_2025_2223_MOESM18_ESM.xlsx]

## Sheet: Fig. 1A
Sample	Log2FC	p-value
D2-D0	-0.69	0.0122
D8-D0	-0.68	0.0197
D30-D0	-0.03	0.889
D60-D0	-0.36	0.0504

## Sheet: Fig 1B
	Days	Control					NMD					0.03mM
	1	220.5	153	190.125	190.125	162	180	128.562	112.5	112.5	112.5	162	80	112.5	180	121
	3	232.75	180	220.5	190.125	162	91.125	126	72	106.25	112.5	144	125	112.5	112.5	144
	5	245	180	245	220.5	118.75	125	98.3125	75	106.25	125	162	166.375	128.562	143.688	190.125
	8	384	352	368	397.375	189	181.5	126	81.25	143.688	137.5	245	253.5	211.25	253.5	257.25
	10	586.625	506.25	600	465.75	384	234	144	113.438	221.812	189.062	294	225	337.5	318.5	416
	12	700	564.062	700	541.5	451.562	343	169	144	269.5	295.75	416	274.625	526.5	393.75	567
	14	907.5	650	907.5	650	586.625	393.75	169	162	352	392	505.75	365.625	526.5	512	750
	18	1440	1224	1960	991.875	968	544	397.375	384	384	560	882	767.125	968	614.125	998.25

## Sheet: Fig 1C
		Days	Control	NMD	0.03mM
		20	1
		20	1
		20			1
		20			1
		23	1
		23	1
		23	1
		23			1
		23			1
		23
		25		1	1
		25		1
		28		1
		28		1
		28		1
