# Supplementary material for: Early methionine availability attenuates T cell exhaustion
Source: Nat Immunol. 2025 Jul 23;26(8):1384–96. doi: 10.1038/s41590-025-02223-6 (PMC12307228; doi:10.1038/s41590-025-02223-6)
Supplement: Supplementary file 19 — Statistical source data. [file 41590_2025_2223_MOESM19_ESM.xlsx]

## Sheet: Fig. 2E
		Days	0.1mM				0.03mM
		0	44	41.65	40	30.625	48	71.8875	54.4	60
		2	60.75	43.4875	40	30.625	77.234	108.75	92.16	92.16
		5	110.412	64	44	34.3	141.12	192.2	162	151.38
		7	153	99.405	48	49.6	231.2	317.812	273.8	257.25
		9	200.688	169.882	57.33	70.262	309.375	423.36	368.562	329.232

## Sheet: Fig. 2F
	Mouse	0.1mM	0.03mM
	M1	166	215
	M2	164	261
	M3	77	240
	M4	71	267

## Sheet: Fig. 2G
		CD62L				CD62LhiCD44hi					TOX				IFN-gamma
		0.1mM Met	0.03mM Met			0.1mM Met	0.03mM Met				0.1mM Met	0.03mM Met			0.1mM Met	0.03mM Met
		16.4	6.3			9.04	3.71				11891	18570			14.2	5.6
		10.2	8.45			5.71	4.44				15615	18355			7.14	5.1
		10.2	7.23			5.88	4.18				19724	19009			12.9	6.85
		12.4	6.45			6.77	4.1				12455	18958			14.5	6.8
		11.5	7.5								14757	19001			12.4	5.4

## Sheet: Fig. 2H
		0.1mM	0.03mM
		18.3	20
		27	28.9
		11.4	12.7
		40	42.8
		22.7	29.6
		22.8	32.3
		37.1	38.1

## Sheet: Fig. 2I
		0.1mM	0.03mM
		27.2	19.9
		19.9	17.2
		33.7	27.8
		17.9	18.4
		23.3	18.7
		23.2	20.3
		23.4	24.3

## Sheet: Fig. 2J
		TEXprog			TEXterm
		0.1mM	0.03mM		0.1mM	0.03mM
		29.5	22.4		39.7	41.8
		23.1	19.4		33.6	38.9
		39.7	33.9		22.5	29.2
		19.1	20.3		43.4	43.5
		24.9	21.3		38.5	41.4
		29.4	24.2		31.7	38.1
		24.8	26.4		38	36

## Sheet: Fig. 2K
		TEXprog				TEXterm
		0.1mM	0.03mM			0.1mM	0.03mM
		26.6	19.9			14.9	17.3
		27	22.8			19.5	22.4
		36.9	28.4			10.2	10.8
		18.8	18.9			36	37.5
		20.9	19.2			20	25.3
		23.4	21.1			22.2	28
		21.9	20.7			27	27.1

## Sheet: Fig. 2M
		0.1mM	0.03mM
		53.7	47.7
		51.4	45.1
		56.6	48.1
		56.5	44.2
		56.3	46.1
		58.9	44.1
		51.1	49.6

## Sheet: Fig. 2N
			0.1mM	0.03mM
			4.39	3.13
			2.03	1.21
			22	17.1
			3.01	2.47
			17.1	16.3
			55.9	50.6
			44.5	42.4

## Sheet: Fig. 2O
		PD1+Tim3+				Ly108-Tim3+
		0.1mM	0.03mM			0.1mM	0.03mM
		36.9	47.3			34.5	43.5
		39.2	48.3			38.4	43.4
		33.3	38.6			33.6	36
		33.9	39.6			33	35.6
		35.2	40.5			35.6	37.2
		34.5	38.7			34.9	37.3
		29.2	35.3			28.4	31
