# Supplementary material for: Early methionine availability attenuates T cell exhaustion
Source: Nat Immunol. 2025 Jul 23;26(8):1384–96. doi: 10.1038/s41590-025-02223-6 (PMC12307228; doi:10.1038/s41590-025-02223-6)
Supplement: Supplementary file 20 — Statistical source data. [file 41590_2025_2223_MOESM20_ESM.xlsx]

## Sheet: Fig. 4A
		Time (sec)	0.1mM	0.03mM
		1	0.148214	0.143466
		2	0.147996	0.141492
		3	0.143563	0.139505
		4	0.142615	0.139816
		5	0.141146	0.137422
		6	0.139545	0.135412
		7	0.136589	0.131836
		8	0.1357	0.128784
		9	0.132494	0.127312
		10	0.132373	0.125685
		11	0.130567	0.124594
		12	0.12922	0.123039
		13	0.129257	0.121051
		14	0.1288	0.118208
		15	0.12596	0.116974
		16	0.123829	0.115707
		17	0.120161	0.1149
		18	0.120156	0.113538
		19	0.119239	0.112916
		20	0.11735	0.111764
		21	0.117373	0.111499
		22	0.116218	0.109388
		23	0.114576	0.109408
		24	0.115709	0.107887
		25	0.113621	0.109835
		26	0.113862	0.10958
		27	0.114233	0.109176
		28	0.117827	0.112972
		29	0.129343	0.12402
		30	0.133593	0.128211
		31	0.13557	0.135272
		32	0.138513	0.138057
		33	0.143794	0.14227
		34	0.153044	0.150654
		35	0.159967	0.152901
		36	0.152678	0.145398
		37	0.150569	0.142849
		38	0.145057	0.140201
		39	0.144306	0.137157
		40	0.140885	0.132317
		41	0.139201	0.126777
		42	0.1361	0.123528
		43	0.135315	0.123952
		44	0.131775	0.124854
		45	0.132247	0.12248
		46	0.128376	0.118214
		47	0.127129	0.119292
		48	0.125763	0.119638
		49	0.124666	0.122545
		50	0.124083	0.12433
		51	0.123421	0.124854
		52	0.123017	0.127523
		53	0.122793	0.133898
		54	0.124891	0.137216
		55	0.127877	0.143344
		56	0.129271	0.146964
		57	0.131872	0.155558
		58	0.135133	0.162934
		59	0.136332	0.169392
		60	0.141094	0.176681
		61	0.145384	0.183271
		62	0.146677	0.189136
		63	0.154067	0.198456
		64	0.154795	0.203571
		65	0.159858	0.210025
		66	0.16203	0.219742
		67	0.169624	0.224402
		68	0.17438	0.230533
		69	0.181957	0.236238
		70	0.18266	0.244339
		71	0.185714	0.252423
		72	0.190101	0.259802
		73	0.197949	0.262561
		74	0.205509	0.273261
		75	0.207639	0.278438
		76	0.206085	0.281276
		77	0.207632	0.288499
		78	0.21757	0.293777
		79	0.221806	0.294103
		80	0.226801	0.306998
		81	0.228576	0.305684
		82	0.226048	0.303372
		83	0.234411	0.311586
		84	0.236883	0.31678
		85	0.239986	0.324222
		86	0.239023	0.328435
		87	0.242173	0.328542
		88	0.241249	0.332934
		89	0.245922	0.34204
		90	0.247392	0.347199
		91	0.248009	0.349242
		92	0.249406	0.349384
		93	0.255047	0.354085
		94	0.260917	0.356125
		95	0.261595	0.35611
		96	0.26594	0.359055
		97	0.266167	0.361395
		98	0.270376	0.362633
		99	0.264229	0.370822
		100	0.266292	0.37077
		101	0.265447	0.374803
		102	0.273949	0.377666
		103	0.273572	0.379384
		104	0.268851	0.377825
		105	0.263923	0.384949
		106	0.274921	0.387332
		107	0.278406	0.385635
		108	0.28476	0.384885
		109	0.279395	0.387566
		110	0.282326	0.385841
		111	0.288146	0.381702
		112	0.292661	0.395376
		113	0.287696	0.393887
		114	0.288585	0.391413
		115	0.284049	0.387628
		116	0.29021	0.381017
		117	0.294238	0.381672
		118	0.293904	0.3913
		119	0.290308	0.393207
		120	0.29015	0.378435
		121	0.292431	0.379045
		122	0.298826	0.386278
		123	0.303706	0.384309
		124	0.307611	0.387999
		125	0.306748	0.392656
		126	0.306912	0.381473
		127	0.312727	0.405008
		128	0.306856	0.406612
		129	0.312986	0.394737
		130	0.31381	0.404324
		131	0.317421	0.403434
		132	0.31873	0.39804
		133	0.319745	0.411664
		134	0.31361	0.39815
		135	0.317156	0.398194
		136	0.32089	0.403317
		137	0.321345	0.395267
		138	0.32294	0.393789
		139	0.323353	0.401888
		140	0.317641	0.398495
		141	0.315951	0.399137
		142	0.321804	0.407082
		143	0.32057	0.400763
		144	0.313271	0.407002
		145	0.314583	0.40879
		146	0.31291	0.402651
		147	0.314493	0.408153
		148	0.317218	0.418018
		149	0.315044	0.419276
		150	0.313084	0.428841
		151	0.322275	0.422258
		152	0.32185	0.417843
		153	0.321863	0.428326
		154	0.325532	0.435332
		155	0.327062	0.431693
		156	0.324989	0.426658
		157	0.324598	0.417806
		158	0.322017	0.420944
		159	0.325347	0.4251
		160	0.318114	0.42367
		161	0.317068	0.414334
		162	0.32084	0.416825
		163	0.325505	0.420283
		164	0.32134	0.416386
		165	0.322716	0.41766
		166	0.317488	0.414877
		167	0.324823	0.417439
		168	0.331158	0.427451
		169	0.322452	0.423912
		170	0.328781	0.420177
		171	0.328665	0.42971
		172	0.330114	0.419691
		173	0.333098	0.420816
		174	0.332089	0.428287
		175	0.328808	0.41935
		176	0.3355	0.422767
		177	0.334839	0.420652
		178	0.333216	0.409214
		179	0.330937	0.411747
		180	0.320408	0.410855
		181	0.322794	0.408818
		182	0.325155	0.405812
		183	0.325326	0.403031
		184	0.319688	0.40429
		185	0.325184	0.411906
		186	0.321266	0.392787
		187	0.323738	0.400045
		188	0.323933	0.40154
		189	0.322317	0.412094
		190	0.334631	0.416661
		191	0.336279	0.413908
		192	0.32935	0.40783
		193	0.327213	0.411342
		194	0.331748	0.416047
		195	0.338065	0.420228
		196	0.341954	0.427048
		197	0.327862	0.426229
		198	0.329918	0.420481
		199	0.330227	0.406236
		200	0.331876	0.415535
		201	0.330324	0.417067
		202	0.32741	0.420409
		203	0.323876	0.418046
		204	0.335853	0.407643
		205	0.335299	0.408083
		206	0.328648	0.412585
		207	0.327673	0.410909
		208	0.334091	0.41532
		209	0.329948	0.416658
		210	0.334862	0.416841
		211	0.331637	0.411946
		212	0.3321	0.413729
		213	0.329039	0.418177
		214	0.332125	0.420607
		215	0.332845	0.420889
		216	0.331587	0.416487
		217	0.329679	0.411453
		218	0.32908	0.411934
		219	0.32294	0.413504
		220	0.324116	0.412408
		221	0.325919	0.407066
		222	0.324344	0.401904
		223	0.3208	0.397973
		224	0.318992	0.391858
		225	0.326671	0.394096
		226	0.320324	0.382537
		227	0.328215	0.386239
		228	0.323845	0.384834
		229	0.323228	0.377811
		230	0.330247	0.386709
		231	0.327483	0.381086
		232	0.326103	0.375124
		233	0.327342	0.389782
		234	0.325723	0.383672
		235	0.331947	0.385137
		236	0.327717	0.378415
		237	0.320019	0.374569
		238	0.322195	0.374447
		239	0.313111	0.372857
		240	0.321695	0.371767
		241	0.319924	0.373523
		242	0.315721	0.367044
		243	0.311372	0.369348
		244	0.304331	0.368347
		245	0.307634	0.366017
		246	0.313264	0.367188
		247	0.306396	0.370387
		248	0.302077	0.366992
		249	0.298068	0.367317
		250	0.298177	0.367149
		251	0.299216	0.366239
		252	0.294442	0.366867
		253	0.293205	0.366706
		254	0.293449	0.367722
		255	0.293356	0.364047
		256	0.297086	0.35658
		257	0.295104	0.350524
		258	0.295357	0.351429
		259	0.290433	0.343275
		260	0.290596	0.347532
		261	0.291526	0.340237
		262	0.292685	0.335491
		263	0.289136	0.339434
		264	0.286849	0.34307
		265	0.282632	0.332221
		266	0.283477	0.336705
		267	0.277983	0.330491
		268	0.280648	0.327751
		269	0.280852	0.330941
		270	0.281775	0.327161
		271	0.279314	0.32462
		272	0.272927	0.321547
		273	0.271745	0.318932
		274	0.271008	0.317577
		275	0.27091	0.318652
		276	0.275672	0.322513
		277	0.270655	0.316435
		278	0.268929	0.306637
		279	0.26669	0.307984
		280	0.268396	0.305846
		281	0.274919	0.310224
		282	0.273293	0.305516
		283	0.267791	0.298461
		284	0.271007	0.291977
		285	0.261208	0.296154
		286	0.267054	0.292177
		287	0.262552	0.292369
		288	0.258195	0.287198
		289	0.257251	0.283852
		290	0.261756	0.286143
		291	0.254518	0.282085
		292	0.261443	0.28012
		293	0.259669	0.284884
		294	0.25674	0.27994
		295	0.253633	0.278793
		296	0.255365	0.279137
		297	0.250149	0.274304
		298	0.249454	0.276544
		299	0.248532	0.273361
		300	0.242387	0.267283
		301	0.241497	0.269002
		302	0.239827	0.265499
		303	0.238567	0.26867
		304	0.23512	0.266519
		305	0.235896	0.265348
		306	0.233308	0.262152
		307	0.236237	0.259266
		308	0.230396	0.257754
		309	0.226557	0.258162
		310	0.226259	0.25425
		311	0.224892	0.25125
		312	0.228379	0.245722
		313	0.230161	0.245723
		314	0.22449	0.247334
		315	0.224652	0.246146
		316	0.225393	0.242044
		317	0.21866	0.241528
		318	0.222742	0.237604
		319	0.22217	0.239783
		320	0.21884	0.238667
		321	0.215094	0.234683
		322	0.209592	0.23077
		323	0.211319	0.23111
		324	0.212169	0.230149
		325	0.213857	0.227867
		326	0.20888	0.226471
		327	0.205699	0.224207
		328	0.206114	0.221355
		329	0.208955	0.222797
		330	0.21033	0.221241
		331	0.208466	0.219393
		332	0.203035	0.218015
		333	0.202762	0.214471
		334	0.202616	0.214241
		335	0.205757	0.218033
		336	0.209578	0.217811
		337	0.202323	0.2125
		338	0.200649	0.213491
		339	0.205289	0.211085
		340	0.20363	0.212656
		341	0.203077	0.21189
		342	0.199635	0.209786
		343	0.196909	0.205064
		344	0.198986	0.206222
		345	0.196829	0.202393
		346	0.193094	0.200048
		347	0.188761	0.20215
		348	0.188341	0.199664
		349	0.192817	0.196668
		350	0.188606	0.191636
		351	0.182978	0.195689
		352	0.184588	0.192993
		353	0.182756	0.197436
		354	0.18432	0.191676
		355	0.185115	0.191326
		356	0.177996	0.187958
		357	0.179816	0.191711
		358	0.179585	0.189045
		359	0.176134	0.188774
		360	0.175626	0.18083
		361	0.173753	0.183739
		362	0.171914	0.18021
		363	0.171587	0.180738
		364	0.167656	0.177734
		365	0.168747	0.173801
		366	0.170096	0.172994
		367	0.166774	0.175925
		368	0.167011	0.17569
		369	0.169688	0.172728
		370	0.168566	0.171526
		371	0.169349	0.172893
		372	0.163241	0.174258
		373	0.163414	0.173375
		374	0.165607	0.172816
		375	0.164947	0.168096
		376	0.158234	0.167929
		377	0.157911	0.168512
		378	0.155243	0.166765
		379	0.161136	0.164165
		380	0.15825	0.162649
		381	0.155731	0.159908
		382	0.154718	0.159507
		383	0.157925	0.160149
		384	0.156184	0.158737
		385	0.157743	0.158841
		386	0.155512	0.15958
		387	0.156787	0.15807
		388	0.155969	0.158997
		389	0.211647	0.216265
		390	0.288921	0.286355
		391	0.348057	0.351962
		392	0.402752	0.415236
		393	0.479474	0.489334
		394	0.588461	0.622442
		395	0.835499	0.865421
		396	0.9292	1.05366
		397	0.941801	1.10556
		398	0.930016	1.11368
		399	0.951911	1.10341
		400	0.949746	1.1258
		401	0.959167	1.06439
		402	0.964691	1.05201
		403	1.02126	1.09504
		404	0.979107	1.09286
		405	1.00201	1.06173
		406	1.07171	1.07047
		407	1.11026	1.03908
		408	1.14989	1.02777
		409	1.1191	1.15856
		410	1.06052	1.14051
		411	1.16177	1.16559
		412	1.28274	1.14441
		413	1.23591	1.17265
		414	1.25813	1.21911
		415	1.22123	1.34125
		416	1.22125	1.28899
		417	1.32919	1.36132
		418	1.41058	1.33913
		419	1.2844	1.40349
		420	1.41852	1.43674
		421	1.35564	1.33699
		422	1.33084	1.28647
		423	1.34918	1.35941
		424	1.50199	1.43303
		425	1.47606	1.45279
		426	1.52849	1.4245
		427	1.43052	1.35324
		428	1.32252	1.46681
		429	1.47236	1.56994
		430	1.56715	1.60449
		431	1.52509	1.39883
		432	1.462	1.45317
		433	1.45858	1.47631
		434	1.44011	1.56901
		435	1.63287	1.64439
		436	1.53439	1.48781
		437	1.48938	1.4932
		438	1.56915	1.62246
		439	1.49289	1.66988
		440	1.53796	1.72358
		441	1.47245	1.7338
		442	1.43796	1.6249
		443	1.48814	1.70864
		444	1.57806	1.46643
		445	1.4276	1.64438
		446	1.4845	1.56256
		447	1.32954	1.56562
		448	1.49765	1.64766
		449	1.59818	1.56933
		450	1.52339	1.56232
		451	1.40834	1.70214
		452	1.43131	1.5777
		453		1.66738

## Sheet: Fig. 4B
		0.1mM	0.03mM
		1	1.09691
		1	1.25368
		1	1.07682
		1	1.22113
		1	1.1665

## Sheet: Fig. 4C
		0.1mM	0.03mM
		1	1.038
		1	1.26556
		1	1.10683
		1	1.27307
		1	1.16328

## Sheet: Fig. 4D
		Time(sec)	0.1mM	0.03mM
		0	200826	224149
		1	198332	221847
		2	200148	225117
		3	200070	222311
		4	207221	227240
		5	202513	219398
		6	208328	230377
		7	204758	222115
		8	208781	227532
		9	211803	228973
		10	210520	239561
		11	207795	228285
		12	212793	240038
		13	201760	223259
		14	205973	235635
		15	216879	233257
		16	211321	234893
		17	204076	226260
		18	204660	229199
		19	203810	231078
		20	218885	238728
		21	218517	228966
		22	209702	233357
		23	206465	233117
		24	210642	234998
		25	212880	236125
		26	211844	230138
		27	201815	219802
		28	206654	230649
		29	203449	229525
		30	203830	235156
		31	203207	220213
		32	206362	213652
		33	202053	219188
		34	212581	227179
		35	215296	224505
		36	216356	232052
		37	206953	213606
		38	214410	214078
		39	206716	229195
		40	211073	222537
		41	212770	219419
		42	205571	210863
		43	195302	204115
		44	202789	202443
		45	192971	205404
		46	191404	195928
		47	198835	188509
		48	193370	194904
		49	191247	200303
		50	189833	191022
		51	185813	192630
		52	188157	186704
		53	189548	194820
		54	190884	203080
		55	187977	193507
		56	184820	187207
		57	188026	198076
		58	188029	187629
		59	192131	203926
		60	190724	194125
		61	187735	193861
		62	192275	192809
		63	198152	198930
		64	198742	186192
		65	202811	194538
		66	196425	186444
		67	204576	192265
		68	210779	187769
		69	210653	190264
		70	204030	187666
		71	201437	191419
		72	196283	191058
		73	194475	195737
		74	189377	187639
		75	183169	192803
		76	179018	193784
		77	176347	193366
		78	173376	194771
		79	176661	187440
		80	177764	184265
		81	174423	191323
		82	179008	189087
		83	182235	190308
		84	181510	190884
		85	190768	178605
		86	185530	186852
		87	185355	186382
		88	193878	188214
		89	197118	195163
		90	195698	187964
		91	196262	172524
		92	193986	188136
		93	195991	189339
		94	188436	197814
		95	186009	194142
		96	183588	189579
		97	177975	189341
		98	179703	206143
		99	177921	203148
		100	176262	206030
		101	180937	197257
		102	182329	199200
		103	185655	201469
		104	187694	206454
		105	183992	208512
		106	183612	205211
		107	183202	200057
		108	183998	202119
		109	181902	204240
		110	178062	205280
		111	168637	206058
		112	177227	194934
		113	172199	185696
		114	169256	189761
		115	170290	188765
		116	168545	188131
		117	171401	184939
		118	171374	172890
		119	161429	169671
		120	155168	189418
		121	170083	187806
		122	162958	186164
		123	164156	183442
		124	154933	179823
		125	150495	183522
		126	140552	189462
		127	159150	186965
		128	152728	185215
		129	153231	181652
		130	147819	178954
		131	145469	183974
		132	140609	187766
		133	151068	186309
		134	151622	181269
		135	148842	185387
		136	143924	190291
		137	149938	182893
		138	146356	178737
		139	148256	177734
		140	148406	178408
		141	147740	181491
		142	147876	183513
		143	154800	171864
		144	145193	179254
		145	148697	182405
		146	148684	185570
		147	149940	189748
		148	147810	192423
		149	144299	188494
		150	144859	190620
		151	147922	197305
		152	144703	196831
		153	142868	195091
		154	143352	189451
		155	147891	188645
		156	150730	184805
		157	146098	192849
		158	154268	186521
		159	146988	185601
		160	153553	188264
		161	158655	188996
		162	145743	189019
		163	137238	198935
		164	145484	195660
		165	141193	189655
		166	144126	187493
		167	146644	195783
		168	137698	184517
		169	137132	198063
		170	144896	183404
		171	150306	177221
		172	143197	180968
		173	153144	191410
		174	139669	175071
		175	139512	186485
		176	140774	173255
		177	151896	171696
		178	147497	171867
		179	145293	175197
		180	136827	177737
		181	143374	181488
		182	146893	172920
		183	146986	175803
		184	143738	178296
		185	141199	186709
		186	148244	185677
		187	144617	179713
		188	141322	178451
		189	139403	188644
		190	145006	175972
		191	147683	175983
		192	146480	179843
		193	144078	184356
		194	142125	178292
		195	149867	181897
		196	149212	176009
		197	152685	178138
		198	150265	178633
		199	161904	180937
		200	152994	178485
		201	154851	179157
		202	159977	178087
		203	161976	176427
		204	157578	179645
		205	162083	179797
		206	148508	182990
		207	158434	177010
		208	162337	181582
		209	153893	185419
		210	154770	186211
		211	151427	182179
		212	151511	185410
		213	165856	182133
		214	157729	180699
		215	153557	187292
		216	154032	181757
		217	152660	178410
		218	158091	173587
		219	162964	171633
		220	151122	175129
		221	148360	180431
		222	150144	179447
		223	156744	176730
		224	159752	181991
		225	157439	184026
		226	155284	190302
		227	152325	188745
		228	159941	184616
		229	160435	190080
		230	157792	185300
		231	153963	181341
		232	155593	175221
		233	156492	173770
		234	162641	179630
		235	153274	177412
		236	161509	170020
		237	158460	169745
		238	163829	167929
		239	161266	186268
		240	164264	188285
		241	163807	181363
		242	166938	187878
		243	157926	183733
		244	161024	184047
		245	157501	191311
		246	158523	178245
		247	159667	187765
		248	157409	183283
		249	157244	181846
		250	155177	178331
		251	164167	182584
		252	166352	178995
		253	171339	190031
		254	171639	178934
		255	168348	185863
		256	165383	192065
		257	174043	181660
		258	169403	184016
		259	164668	181469
		260	163030	178329
		261	159090	189242
		262	162065	184390
		263	167593	178332
		264	165501	185498
		265	160658	182841
		266	158653	184112
		267	161626	193581
		268	168506	189023
		269	165196	190902
		270	162484	184435
		271	157868	184392
		272	157682	192921
		273	158617	194854
		274	160614	192707
		275	158413	194561
		276	165055	183067
		277	160992	189422
		278	166677	204959
		279	166694	192445
		280	164428	189849
		281	166307	182759
		282	170822	178993
		283	167428	187719
		284	171941	189122
		285	166863	180482
		286	163008	174448
		287	163469	180459
		288	174587	188171
		289	163071	194272
		290	169259	193183
		291	165792	193742
		292	165392	193316
		293	166124	196900
		294	172077	193187
		295	154887	196200
		296	169438	187654
		297	174047	191992
		298	193236	209212
		299	217507	225339
		300	231887	238083
		301	244332	264651
		302	263638	271186
		303	278047	301872
		304	289680	341125
		305	308592	371010
		306	317477	358833
		307	318797	372058
		308	318582	376729
		309	315759	379013
		310	324938	406978
		311	339350	400226
		312	342631	386825
		313	341709	404336
		314	333091	399049
		315	342852	392192
		316	347695	408167
		317	358825	403764
		318	359899	412208
		319	362348	403630
		320	374734	406249
		321	371663	420633
		322	368796	433523
		323	372519	438226
		324	356846	430040
		325	358439	435109
		326	376492	460883
		327	347032	460368
		328	343808	481324
		329	338153	471955
		330	343706	462361
		331	350629	464249
		332	375284	487397
		333	359436	480328
		334	359250	500365
		335	366934	465421
		336	362521	453719
		337	361235	463374
		338	395789	471603
		339	386389	478918
		340	387128	480717
		341	376267	472059
		342	383837	492148
		343	383457	502730
		344	411317	500644
		345	397435	506796
		346	405856	487667
		347	381852	532541
		348	414880	516994
		349	392512	528718
		350	402211	521181
		351	401394	514514
		352	398620	525926
		353	388719	523223
		354	418269	530398
		355	412577	551260
		356	414709	500267
		357	405108	481591
		358	396526	485062
		359	390852	495149
		360	392356	519049
		361	395775	504948
		362	383379	460085
		363	368093	466549
		364	350826	505092
		365	343946	533159
		366	363372	552603
		367	368205	541696
		368	359467	521457
		369	369780	536059
		370	368643	539330
		371	370268	543388
		372	391663	575346
		373	405090	515957
		374	394665	519539
		375	400189	522890
		376	428576	522253
		377	411217	512454
		378	434364	543832
		379	428619	506549
		380	408105	524694
		381	397392	569375
		382	439127	564726
		383	395904	513246
		384	399790	554139
		385	415970	501266
		386	393128	523187
		387	393552	544961
		388	398253	524056
		389	368283	521438
		390	395649	538230
		391	391952	486614
		392	367066	529442
		393	383564	537407
		394	379457	561360
		395	355862	549272
		396	374207	548999
		397	359584	553798
		398	382304	535876
		399	371444	524124
		400	373976	570985
		401	358776	570994
		402	375349	594924
		403	377124	548286
		404	368568	506393
		405	364799	530155
		406	378090	588039
		407	362926	551795
		408	360179	551411
		409	375762	529278
		410	364501	561802
		411	364109	563572
		412	357759	567875
		413	337404	524032
		414	348552	566807
		415	374196	557367
		416	348901	538311
		417	362815	544376
		418	363186	521380
		419	353889	557253
		420	374122	557907
		421	395064	544754
		422	384460	522594
		423	397677	553914
		424	391992	544701
		425	391854	567220
		426	397186	530937
		427	390840	539510
		428	399172	491678
		429	396488	538655
		430	393955	574148
		431	402142	555016
		432	400546	528849
		433	389759	537987
		434	380499	526664
		435	367066	575899
		436	372466	576922
		437	394562	564589
		438	369705	619023
		439	348020	622189
		440	341195	585270
		441	361116	627273
		442	367897	633078
		443	355566	675165
		444	350965	660355
		445	347210	572249
		446	336924	581581
		447	356606	609225
		448	346167	596127
		449	362206	573709
		450	365040	553328
		451	376473	543486
		452	373711	577637
		453	380685	533920
		454	377892	525880
		455	398233	522591
		456	387782	548946
		457	405659	529944
		458	392168	522345
		459	362413	510238
		460	365565	527657
		461	371834	550525
		462	391642	540256
		463	381879	543965
		464	382282	519888
		465	356344	567343
		466	367605	580591
		467	401694	546136
		468	403010	571115
		469	380051	585927
		470	397190	538521
		471	403284	568654
		472	417294	590550
		473	405114	574216
		474	393647	623697
		475	403951	597342
		476	417426	558031
		477	402506	583248
		478	395940	586218
		479	371797	572164
		480	385613	576680
		481	385728	555009
		482	371894	545438
		483	345928	608629
		484	363727	541188
		485	360773	558073
		486	381998	563054
		487	395585	582108
		488	381362	593629
		489	382144	627790
		490	406437	580498
		491	384406	601556
		492	401974	584731
		493	405312	595467
		494	390399	569748
		495	397946	606329
		496	383064	598997
		497	364890	582353
		498	385860	561359
		499	391376	569768
		500	386233	558472
		501	377844	632036
		502	354720	627294
		503	355150	651752
		504	347199	640401
		505	365330	618769
		506	361484	627778
		507	359249	649316
		508	345178	631467
		509	343114	586453
		510	371934	600505
		511	374446	570565
		512	370417	597055
		513	385824	567956
		514	371656	569922
		515	378288	545350
		516	379100	583734
		517	387528	573931
		518	399290	560039
		519	409645	551548
		520	401828	549020
		521	408643	536093
		522	418331	541913
		523	438185	582912
		524	420592	557011
		525	416953	569703
		526	418669	557350
		527	419815	582906
		528	417285	589261
		529	404582	607803
		530	403719	569193
		531	394439	552060
		532	384350	584014
		533	378078	613063
		534	384767	583526
		535	385176	597298
		536	383237	599183
		537	389590	623470
		538	439178	660937

## Sheet: Fig. 4E
			Time (sec)	0.1mM	0.03mM	0.1mM+Tram-34	0.03mM+Tram-34
			0	73368.3	76838.5	80467.2	82517
			1	71373.6	78936.7	80491	79191.4
			2	71686.5	75061.7	81184.3	83069
			3	72123.8	74597	83197.1	83346.5
			4	71368.9	74597	77168.8	82958.5
			5	73715	74567.8	81666.2	80984.4
			6	68755.6	73617.8	78240.9	78389.5
			7	70196.9	74675.9	81233.8	77780.8
			8	69130.8	72270.1	78657.6	79437.8
			9	70739.7	74421.9	79992.9	81735.3
			10	70539.8	75407.9	80474.2	81019.4
			11	69563.5	76612.2	82348.1	80054
			12	67161.1	74354.7	80920.5	81244.4
			13	67230.5	75080.9	79727.4	81545.5
			14	66501.1	74657.7	81270.2	76305.5
			15	70983.5	74740.6	79241.3	77522
			16	68644.2	72879.4	77797.2	76289.5
			17	66096.3	74203.5	83148.3	78176.1
			18	68565.8	72602.5	78854.5	80348.2
			19	68926.9	73661	76643.3	78637.8
			20	66704.5	74203.5	79287	78619.7
			21	67025.4	72079.9	79521.5	78960.8
			22	65533.1	68565.8	76193.2	78538.3
			23	66150.9	70700.9	77701.1	76462.9
			24	68341.2	71100.8	77209.7	76409.9
			25	66294.2	68094	78986.6	76115.7
			26	68289.6	70782.6	78081.3	77209.7
			27	66986.4	70391.4	79847	76262.9
			28	66516.3	72010.8	79244.9	74992.6
			29	65157.3	71148.2	77649.9	73848
			30	68000.2	69930.1	72079.9	71814.4
			31	75049.4	69573.6	74063.7	72175.1
			32	76869.4	70534.2	69542.4	70597.6
			33	71966	68999.2	68926.9	72908.6
			34	73587.1	70534.2	70983.5	72376.2
			35	73440.4	67495.3	72844.4	73715
			36	71638	68094	72151.2	72397.5
			37	72564.1	71939.6	69655	71245.9
			38	72461.1	71606.5	72748.3	70922.8
			39	74572.4	70212.5	70677	72164.5
			40	73423.6	71686.5	71701	69136.8
			41	72519.2	71890.2	70114.3	73553
			42	72859.2	71115.7	74354.7	73149.5
			43	67591.9	69472.1	73759.3	70729.1
			44	69809.3	70609.7	68704.5	73109.3
			45	68480.3	70898.6	72748.3	70938.5
			46	71848	67468.1	67968.9	71638
			47	69655	68151.9	71238.8	71985
			48	71211.5	69563.5	71580.8	71743
			49	70022.2	70669.9	69432.5	73229.9
			50	68416.1	67354	73506.7	73791.9
			51	68309.3	70500.6	71379.4	70489.1
			52	67574.1	68836.4	69261.8	73553
			53	67010.7	70880.6	65311	69198.9
			54	67293.5	67968.9	69777.1	70391.4
			55	70275.9	65067.7	69683.1	76355
			56	67877.5	70979	74203.5	69573.6
			57	67157.2	68888.1	70391.4	71245.9
			58	64841.6	67914.8	69289.8	72032.4
			59	67326.4	71818	70795.3	71324.1
			60	68967.1	68175.9	70249.2	69255.1
			61	65152.8	67968.9	64644.4	72111.6
			62	65718.7	69289.8	70099.8	69472.1
			63	63973.3	69274	70534.2	69930.1
			64	67724.7	66009.9	66542.5	70449.4
			65	65923.6	67783.5	70560.1	68296.5
			66	65637	66859.1	69311.3	67451.1
			67	64376.6	64584.2	70789.6	69515.6
			68	66516.3	66062.9	68207	67461.6
			69	66177.7	67318.7	67894.6	65751.5
			70	63760.6	65637	68565.8	68416.1
			71	66356.1	65889.2	68806.2	69853.6
			72	65637	70022.2	67968.9	68660.7
			73	65816	66704.5	72270.1	70223.4
			74	67196.7	67556.9	69274	66671.3
			75	65828	65800.6	69849.1	69064.2
			76	63309.9	66682.6	65689	67181.7
			77	69289.8	64806.9	68028.4	68866.5
			78	63583.2	66019.5	65637	65174.1
			79	66308	64539.1	69712.8	69130.8
			80	65751.5	67633.9	68729.7	65067.7
			81	65808.8	66791.7	66443	66389.5
			82	63916.3	64335.9	64056.8	68866.5
			83	63779	65637	69525.9	69341.9
			84	61853.5	68416.1	63392.3	65682.7
			85	67672.4	66211.6	66139.4	66879.3
			86	66951	66480.4	66294.2	68253.7
			87	67129.1	67142.6	66791.7	65866.2
			88	68083.2	66111.3	64644.4	67561.7
			89	65923.6	66046.9	70524	66046.9
			90	71939.6	66791.7	67042.1	63599.1
			91	90700	120895	89410.8	64224
			92	91161.4	134440	90793	67377.6
			93	93824.9	140389	91025.4	67439.4
			94	99673.4	146192	89269.9	68466
			95	100256	156039	93753.2	66327.2
			96	106419	159609	91570.5	65670.6
			97	107737	170246	90664	85889.5
			98	111894	173760	93417.9	87147.9
			99	112333	174302	97081.1	85660.2
			100	116305	186505	100256	85418.1
			101	122528	181176	98949.2	90249.4
			102	124845	197157	98023.3	92538.5
			103	131468	204339	104311	91939.4
			104	129838	212550	101523	86834.9
			105	132437	218575	101576	92434.2
			106	138418	218504	105918	89515.3
			107	140214	235150	104513	92775.1
			108	144493	232916	103395	91844.3
			109	154135	249084	108016	94349
			110	151360	248716	108200	93570.8
			111	150479	257428	111499	91998.9
			112	152930	258799	108938	91570.5
			113	162309	282424	111313	94243.3
			114	171056	278123	115695	99837.2
			115	167756	270360	117394	95757.8
			116	180050	285441	116479	95572.8
			117	176544	297438	114840	99708.7
			118	183661	313909	119154	98755.9
			119	186934	319654	122510	99431.1
			120	187988	319893	129492	103383
			121	197366	316997	128890	98434
			122	207152	334126	130792	105941
			123	202084	328116	128654	102081
			124	218003	324802	133518	111297
			125	213177	355107	133434	108310
			126	221909	349993	143636	106078
			127	224809	336082	141703	110242
			128	239622	373307	147626	115505
			129	243426	394394	144941	117774
			130	250583	395321	154777	115770
			131	264855	382598	158350	115627
			132	270360	433143	158689	115277
			133	259131	416668	172491	121499
			134	266562	412715	180024	125301
			135	272280	438687	169769	126700
			136	296207	440786	177696	130792
			137	264952	456786	178690	131594
			138	265694	428887	195891	133306
			139	308239	474904	182384	140226
			140	311540	434841	184948	136538
			141	318425	452426	197066	145701
			142	312222	484551	202427	151524
			143	322043	496691	210439	148256
			144	340496	489481	203980	158689
			145	353088	507606	207831	145366
			146	348185	495742	229530	159240
			147	349087	482293	220133	164066
			148	357137	518314	220527	171020
			149	357322	534398	220871	168424
			150	376664	553058	242447	182384
			151	374877	526398	231115	185811
			152	366941	547324	250899	175521
			153	374392	548961	251093	181296
			154	421647	553349	272280	198741
			155	423610	577996	256944	199357
			156	408411	574498	268075	206861
			157	425595	575233	277409	207588
			158	442290	588715	264477	205415
			159	455426	595479	279560	213081
			160	461013	622526	296020	212520
			161	444523	609022	299763	208220
			162	444103	623592	288833	217909
			163	496013	616897	300676	224765
			164	525535	621000	297142	224701
			165	518731	620494	315357	229961
			166	501121	607771	325771	231115
			167	513601	628097	336082	239101
			168	506283	619121	300676	252187
			169	514832	663216	315997	235150
			170	522692	636188	303966	246234
			171	587472	666409	336662	258056
			172	546202	645333	326893	256638
			173	529068	694739	336402	256812
			174	573790	648669	342272	255994
			175	572482	615567	338081	272666
			176	541736	649844	330941	262820
			177	595100	658408	319222	276737
			178	589320	645959	343064	280762
			179	556815	653367	349087	275186
			180	587306	635984	331110	279070
			181	576152	670916	343022	277141
			182	598105	653731	333541	272005
			183	592018	664279	344440	284960
			184	616386	639044	338643	288833
			185	617934	646448	348260	294345
			186	615984	655826	353256	271755
			187	576640	656649	353088	281856
			188	601556	637206	346117	284903
			189	597859	676145	353799	285666
			190	615984	623248	353256	283594
			191	610274	685620	340576	285576
			192	570656	667743	325110	293234
			193	592964	626292	354096	290201
			194	592964	674998	361341	286116
			195	590533	633547	352084	286697
			196	609178	633721	369567	296140
			197	600116	635796	331334	285104
			198	614681	631119	359967	273568
			199	599089	611531	357264	289927
			200	577337	641810	345490	299299
			201	600227	680425	334492	290888
			202	570656	646448	342817	275078
			203	594936	638620	326655	286116
			204	609178	604296	342272	278123
			205	607355	620906	319308	287400
			206	582399	608521	333067	293155
			207	595815	668546	352837	282399
			208	610861	622099	324755	268666
			209	633976	663747	312525	279338
			210	609813	640272	326036	261338
			211	595100	637206	344597	270950
			212	634916	620744	325110	286116
			213	628920	663429	342928	283594
			214	572025	636334	324597	288069
			215	630362	641455	316343	273107
			216	597722	650808	334492	279518
			217	592964	620744	349087	287471
			218	609300	617934	330438	290658
			219	589831	642627	317928	269724
			220	593913	641390	339286	272923
			221	597244	641810	332594	268835
			222	595100	594673	328596	281093
			223	572848	620494	318574	262820
			224	574314	649114	349917	279110
			225	619121	623248	308897	262820
			226	569972	634156	323753	257167
			227	595815	619121	317928	251913
			228	588466	657088	345378	267434
			229	576152	618009	311540	265810
			230	599089	614191	299022	264311
			231	589563	640110	293155	253382
			232	588390	620906	302157	264952
			233	573398	599089	316897	256299
			234	595406	589320	313443	262408
			235	590533	596487	323062	262820
			236	574498	595100	309136	265309
			237	582100	600227	322807	263352
			238	564440	622371	310436	282091
			239	561838	622697	293512	253698
			240	592964	601556	315653	252804
			241	563861	615736	323016	263258
			242	589693	603724	290790	246288
			243	619121	627566	301745	267192
			244	567928	587870	308021	274214
			245	555815	569745	322807	252625
			246	576152	590999	306276	268328
			247	584496	577074	316897	254056
			248	556081	584496	291576	247745
			249	613209	616314	288833	250393
			250	609022	579476	313316	265309
			251	578226	593913	306891	247882
			252	582818	563861	275186	262383
			253	601556	567928	307875	258887
			254	603868	577812	305697	248382
			255	575233	580906	294345	254695
			256	581981	566763	282535	239964
			257	580090	590533	279110	241472
			258	562127	573398	298022	257020
			259	574846	594472	302817	242092
			260	549973	576640	289516	244902
			261	559093	534808	273245	261472
			262	584496	563861	280918	227173
			263	566569	581849	288337	250945
			264	583205	585620	300676	244409
			265	541042	589224	287132	248382
			266	538780	566010	280497	245767
			267	534011	563283	278913	253954
			268	543964	568950	305284	239588
			269	566841	521026	300840	241873

## Sheet: Fig. 4F
		Time (sec)	0.1mM	0.03mM	0.1mM+YM58483	0.03mM+YM58483
		1	0.0595882	0.0731002	0.11026	0.106716
		2	0.058658	0.0723084	0.112866	0.107977
		3	0.0585451	0.0711032	0.112704	0.106443
		4	0.0599342	0.0709913	0.11396	0.108227
		5	0.0565942	0.071079	0.110995	0.104506
		6	0.0560201	0.0698422	0.110656	0.102734
		7	0.0550675	0.0696484	0.109831	0.101771
		8	0.0545951	0.0681999	0.110413	0.102242
		9	0.0544035	0.0657269	0.110752	0.0991235
		10	0.0546237	0.0659789	0.110753	0.0998522
		11	0.0520545	0.0659506	0.11049	0.0969286
		12	0.052136	0.0642813	0.109214	0.095068
		13	0.0509154	0.0636785	0.107887	0.0952892
		14	0.0496255	0.0627037	0.108727	0.0941947
		15	0.049426	0.0607049	0.112262	0.0926326
		16	0.0477516	0.0611481	0.11184	0.0929862
		17	0.0457877	0.0587056	0.111483	0.0915473
		18	0.0457336	0.0566333	0.109919	0.0916298
		19	0.0435049	0.0565379	0.110936	0.0919187
		20	0.0425255	0.0546049	0.112298	0.0920831
		21	0.0428402	0.0533883	0.11177	0.0918276
		22	0.0412413	0.0516283	0.109843	0.0913108
		23	0.0412604	0.0498673	0.107723	0.0906925
		24	0.0410651	0.0493643	0.107379	0.0902116
		25	0.0400288	0.0486124	0.107197	0.0903393
		26	0.0395163	0.0474798	0.105696	0.0914414
		27	0.0403536	0.0467808	0.102787	0.0898319
		28	0.0418827	0.0488377	0.104311	0.0927523
		29	0.0453559	0.0514254	0.104754	0.0939483
		30	0.0464092	0.0528947	0.105935	0.0971394
		31	0.0480343	0.0532567	0.10564	0.101481
		32	0.0492021	0.0539369	0.106536	0.103461
		33	0.052128	0.0555318	0.106055	0.103375
		34	0.0544333	0.0595687	0.107026	0.10768
		35	0.0563948	0.0597224	0.106371	0.106953
		36	0.0538829	0.0584512	0.105837	0.108523
		37	0.0532177	0.0569088	0.104715	0.109026
		38	0.0523651	0.0565274	0.104246	0.107768
		39	0.0513638	0.0552234	0.10178	0.105359
		40	0.0494588	0.0551507	0.100097	0.104599
		41	0.0486462	0.0544068	0.0990802	0.102926
		42	0.0463255	0.0531575	0.0985283	0.103974
		43	0.0447607	0.0527164	0.0986822	0.103982
		44	0.0450352	0.0524824	0.0982729	0.101963
		45	0.0437373	0.0505872	0.096537	0.10096
		46	0.0424761	0.0512807	0.0963232	0.100733
		47	0.0422993	0.0500514	0.0964316	0.10126
		48	0.0410044	0.0481424	0.0975038	0.101239
		49	0.0402369	0.0476337	0.097788	0.100977
		50	0.0408446	0.0473517	0.096246	0.100987
		51	0.039816	0.0464898	0.0971881	0.101806
		52	0.0401147	0.0463792	0.0965299	0.102335
		53	0.0400991	0.0446275	0.0952413	0.100241
		54	0.0400542	0.0438922	0.0959938	0.099193
		55	0.0394952	0.0443371	0.0945518	0.0996456
		56	0.0397016	0.0441239	0.0932587	0.100466
		57	0.0389735	0.0443628	0.0938935	0.0994397
		58	0.0390209	0.0435524	0.093526	0.0969656
		59	0.0441312	0.049266	0.0988835	0.100525
		60	0.0500492	0.0537096	0.101148	0.103086
		61	0.0532011	0.0583879	0.101964	0.104266
		62	0.0571027	0.0624903	0.103341	0.106363
		63	0.0603351	0.0673489	0.104868	0.106971
		64	0.0664455	0.0714021	0.108288	0.109014
		65	0.074854	0.0822105	0.114557	0.114853
		66	0.078348	0.0839082	0.112389	0.113469
		67	0.0780946	0.0862094	0.112345	0.111276
		68	0.0794472	0.0889596	0.111381	0.112141
		69	0.0813139	0.0892701	0.109698	0.112676
		70	0.0816469	0.0891537	0.110854	0.113757
		71	0.0810662	0.0910371	0.11378	0.113782
		72	0.0824829	0.0903766	0.113216	0.113484
		73	0.0824442	0.0933642	0.110896	0.111729
		74	0.0850232	0.0957836	0.111672	0.113434
		75	0.0859914	0.0957223	0.112838	0.114683
		76	0.085855	0.0957208	0.114341	0.114522
		77	0.0872439	0.0985734	0.115103	0.114137
		78	0.0901836	0.101757	0.1166	0.114907
		79	0.0905479	0.10699	0.114201	0.114405
		80	0.0943616	0.109892	0.116183	0.116163
		81	0.0971709	0.111884	0.117128	0.115642
		82	0.0996865	0.115947	0.117661	0.11614
		83	0.101426	0.123631	0.117791	0.118451
		84	0.10662	0.129917	0.119251	0.120436
		85	0.110185	0.137775	0.119455	0.119063
		86	0.114222	0.145246	0.119868	0.120329
		87	0.119225	0.152203	0.120317	0.121829
		88	0.123883	0.160862	0.12182	0.123229
		89	0.124378	0.168864	0.120363	0.122765
		90	0.132426	0.179244	0.124332	0.12507
		91	0.138095	0.184331	0.125601	0.124573
		92	0.143622	0.195046	0.122066	0.128415
		93	0.149911	0.198027	0.121972	0.128029
		94	0.153315	0.201648	0.122089	0.129023
		95	0.156973	0.210962	0.122429	0.130198
		96	0.16371	0.221134	0.126703	0.134358
		97	0.169375	0.227517	0.124719	0.133768
		98	0.173532	0.237829	0.125296	0.13583
		99	0.178652	0.245274	0.125646	0.13615
		100	0.184749	0.249992	0.12659	0.139438
		101	0.193583	0.267164	0.129267	0.13976
		102	0.19439	0.275935	0.130928	0.140044
		103	0.200887	0.285915	0.131261	0.139683
		104	0.204788	0.291992	0.134604	0.140215
		105	0.214855	0.300601	0.133087	0.140226
		106	0.223225	0.302738	0.136786	0.141365
		107	0.225626	0.318729	0.138606	0.14467
		108	0.232674	0.321043	0.138863	0.143334
		109	0.234976	0.327754	0.141317	0.144589
		110	0.242543	0.332416	0.141702	0.146078
		111	0.249161	0.341543	0.143135	0.148312
		112	0.252464	0.346146	0.143889	0.152526
		113	0.253293	0.355078	0.145003	0.155966
		114	0.264074	0.362798	0.146585	0.155957
		115	0.260938	0.368461	0.14726	0.157244
		116	0.26543	0.372423	0.143606	0.158304
		117	0.265411	0.374738	0.145819	0.159225
		118	0.271203	0.374771	0.147005	0.162081
		119	0.274177	0.382904	0.151345	0.163825
		120	0.277837	0.395822	0.151829	0.161357
		121	0.282455	0.399624	0.148839	0.161637
		122	0.281835	0.409618	0.15115	0.162766
		123	0.285005	0.403331	0.153619	0.163939
		124	0.289762	0.416098	0.154773	0.163303
		125	0.292345	0.424779	0.15482	0.163003
		126	0.292673	0.42585	0.153313	0.165809
		127	0.295615	0.423823	0.154309	0.169626
		128	0.297572	0.441703	0.159496	0.172574
		129	0.300273	0.423654	0.158108	0.171342
		130	0.302793	0.433993	0.1563	0.170206
		131	0.308667	0.429252	0.159953	0.175345
		132	0.31549	0.43125	0.16074	0.176582
		133	0.318167	0.441187	0.162413	0.175229
		134	0.322759	0.44946	0.164647	0.175718
		135	0.317917	0.438098	0.163563	0.176846
		136	0.324302	0.445407	0.165131	0.179575
		137	0.331643	0.449666	0.169655	0.179595
		138	0.337459	0.450658	0.166811	0.179212
		139	0.334258	0.453832	0.165899	0.183161
		140	0.328751	0.447762	0.167238	0.183556
		141	0.329248	0.449643	0.170669	0.185967
		142	0.332461	0.454144	0.171066	0.18478
		143	0.335879	0.461146	0.170966	0.185209
		144	0.334105	0.452781	0.167034	0.190005
		145	0.337204	0.459867	0.170509	0.188095
		146	0.324363	0.454643	0.168485	0.185413
		147	0.327345	0.466223	0.170066	0.18558
		148	0.339134	0.470116	0.167904	0.185482
		149	0.343694	0.471759	0.172763	0.188783
		150	0.336354	0.468218	0.172608	0.193379
		151	0.334847	0.477272	0.171233	0.185857
		152	0.335178	0.470381	0.168899	0.188241
		153	0.345825	0.485616	0.174207	0.187286
		154	0.356962	0.481073	0.175293	0.186901
		155	0.357754	0.485961	0.175181	0.188877
		156	0.354865	0.489203	0.173123	0.189134
		157	0.353614	0.496345	0.169926	0.185133
		158	0.362876	0.478294	0.176467	0.187909
		159	0.359465	0.491213	0.176694	0.18813
		160	0.372539	0.479494	0.173445	0.185604
		161	0.375816	0.479371	0.174481	0.187578
		162	0.375133	0.481736	0.179306	0.188037
		163	0.366392	0.479886	0.178656	0.19042
		164	0.358482	0.46356	0.178642	0.188402
		165	0.363453	0.47688	0.180553	0.190327
		166	0.37277	0.460483	0.183633	0.187293
		167	0.37295	0.467742	0.186989	0.190483
		168	0.370515	0.466632	0.186118	0.192916
		169	0.357825	0.46245	0.181759	0.193309
		170	0.355308	0.46193	0.183022	0.192654
		171	0.360918	0.456716	0.187608	0.192004
		172	0.363315	0.44225	0.1846	0.191696
		173	0.359567	0.460055	0.185517	0.19405
		174	0.355742	0.464875	0.18362	0.197568
		175	0.358112	0.461976	0.180907	0.195537
		176	0.362662	0.459774	0.1848	0.197777
		177	0.360183	0.456391	0.182494	0.19176
		178	0.361753	0.469789	0.1864	0.193358
		179	0.355683	0.495328	0.185558	0.193652
		180	0.369584	0.487719	0.183482	0.19733
		181	0.368262	0.479349	0.18511	0.196509
		182	0.359287	0.473228	0.189027	0.195222
		183	0.359974	0.482543	0.18509	0.189755
		184	0.361138	0.478872	0.189578	0.193959
		185	0.359784	0.479583	0.182853	0.19411
		186	0.367227	0.473222	0.18595	0.198532
		187	0.366038	0.466618	0.187075	0.195062
		188	0.364787	0.458545	0.185569	0.192981
		189	0.363876	0.473659	0.181955	0.193741
		190	0.365779	0.461217	0.181642	0.196104
		191	0.360057	0.465077	0.181184	0.196236
		192	0.363609	0.473763	0.184157	0.198976
		193	0.370625	0.467077	0.183076	0.197233
		194	0.359395	0.469796	0.183742	0.200838
		195	0.356622	0.475769	0.183697	0.20152
		196	0.361385	0.475864	0.184544	0.20066
		197	0.357738	0.479142	0.188834	0.198276
		198	0.366104	0.474749	0.188767	0.201662
		199	0.366685	0.475263	0.186169	0.203175
		200	0.362142	0.47452	0.188466	0.204912
		201	0.369644	0.474875	0.18965	0.203844
		202	0.376398	0.472025	0.188558	0.201719
		203	0.36929	0.466026	0.190064	0.199475
		204	0.368933	0.463533	0.189607	0.202273
		205	0.364674	0.463345	0.192541	0.200383
		206	0.365499	0.46347	0.193529	0.200316
		207	0.378412	0.45702	0.193523	0.204824
		208	0.378163	0.449981	0.191492	0.20203
		209	0.358103	0.455144	0.19421	0.199618
		210	0.360034	0.453996	0.193201	0.203025
		211	0.366049	0.45161	0.199545	0.20474
		212	0.360776	0.464746	0.195828	0.206673
		213	0.369912	0.448556	0.195806	0.210842
		214	0.363335	0.44984	0.192111	0.20609
		215	0.362232	0.456918	0.195594	0.208951
		216	0.365669	0.456418	0.193419	0.211223
		217	0.365044	0.458299	0.195252	0.209823
		218	0.363478	0.449719	0.193292	0.212473
		219	0.37314	0.442759	0.195849	0.211059
		220	0.376833	0.446651	0.191451	0.211208
		221	0.371402	0.446411	0.193616	0.214703
		222	0.37141	0.449446	0.191841	0.2112
		223	0.372699	0.449834	0.196274	0.212351
		224	0.37829	0.438649	0.200897	0.215566
		225	0.375779	0.445109	0.200997	0.21352
		226	0.373541	0.442429	0.199062	0.217129
		227	0.362388	0.441155	0.201051	0.216088
		228	0.36858	0.446286	0.202402	0.211224
		229	0.366997	0.435008	0.203343	0.213181
		230	0.366356	0.428756	0.203223	0.21686
		231	0.364144	0.433328	0.200906	0.215842
		232	0.355315	0.440581	0.203729	0.216101
		233	0.359547	0.434534	0.201579	0.213236
		234	0.365865	0.440472	0.202181	0.211989
		235	0.361825	0.43291	0.201377	0.214269
		236	0.366397	0.432518	0.203414	0.215088
		237	0.364668	0.433365	0.205035	0.215513
		238	0.358887	0.432271	0.203118	0.217692
		239	0.366612	0.427429	0.202461	0.215562
		240	0.363785	0.431517	0.205302	0.21816
		241	0.361168	0.421628	0.205261	0.217176
		242	0.361906	0.417811	0.203492	0.213792
		243	0.359333	0.421413	0.202737	0.22033
		244	0.359117	0.422148	0.199873	0.218433
		245	0.354601	0.418954	0.2043	0.214812
		246	0.351032	0.422023	0.203428	0.220494
		247	0.357473	0.417872	0.203484	0.215396
		248	0.351866	0.411693	0.204139	0.219125
		249	0.354113	0.416122	0.207514	0.223165
		250	0.35001	0.402865	0.212356	0.222138
		251	0.348873	0.402945	0.211282	0.223638
		252	0.350117	0.409712	0.20856	0.224341
		253	0.360636	0.402617	0.213798	0.218717
		254	0.353311	0.402235	0.211123	0.222526
		255	0.360377	0.403859	0.209751	0.220922
		256	0.355261	0.390559	0.209397	0.225161
		257	0.357654	0.401981	0.206515	0.222104
		258	0.354261	0.399193	0.207357	0.220969
		259	0.349349	0.392511	0.208552	0.220875
		260	0.350723	0.394136	0.205744	0.221534
		261	0.350327	0.382802	0.208249	0.223082
		262	0.3458	0.384022	0.209213	0.226469
		263	0.340863	0.392269	0.212125	0.226548
		264	0.341638	0.385568	0.211849	0.229379
		265	0.34182	0.384599	0.211053	0.225139
		266	0.349728	0.39174	0.210475	0.226591
		267	0.352722	0.384713	0.206963	0.226766
		268	0.355231	0.380909	0.209754	0.232146
		269	0.354528	0.380412	0.213064	0.231286
		270	0.353161	0.377871	0.211622	0.234546
		271	0.352532	0.378202	0.213802	0.230669
		272	0.346059	0.378658	0.209069	0.233686
		273	0.350319	0.361228	0.210203	0.232828
		274	0.34299	0.363173	0.215123	0.235412
		275	0.342611	0.366966	0.218451	0.236122
		276	0.335594	0.366943	0.216018	0.23773
		277	0.341467	0.365052	0.218838	0.235031
		278	0.335581	0.359519	0.21509	0.233522
		279	0.338303	0.357525	0.21628	0.233249
		280	0.332559	0.3699	0.220637	0.236897
		281	0.337361	0.358962	0.222704	0.235866
		282	0.333674	0.366583	0.218109	0.234491
		283	0.339368	0.365548	0.223908	0.237163
		284	0.338877	0.359547	0.220158	0.235629
		285	0.339958	0.361871	0.220383	0.233552
		286	0.333422	0.364734	0.22176	0.24018
		287	0.33851	0.358961	0.221122	0.23754
		288	0.34078	0.359608	0.218335	0.243539
		289	0.349328	0.35253	0.216524	0.243076
		290	0.347166	0.353642	0.216212	0.244099
		291	0.337681	0.355348	0.214489	0.240404
		292	0.331823	0.357202	0.212534	0.246202
		293	0.334442	0.347397	0.216854	0.242704
		294	0.336102	0.342871	0.215549	0.246922
		295	0.335683	0.342412	0.21206	0.246028
		296	0.332142	0.350566	0.216206	0.247474
		297	0.327357	0.343038	0.216875	0.244006
		298	0.325632	0.341335	0.218606	0.243568
		299	0.331304	0.332461	0.220476	0.241193
		300	0.32739	0.336209	0.223538	0.252315
		301	0.331496	0.332644	0.223012	0.25701
		302	0.323033	0.33209	0.219812	0.250881
		303	0.31514	0.330489	0.223389	0.248929
		304	0.320459	0.329029	0.220008	0.249047
		305	0.325305	0.333083	0.220283	0.247747
		306	0.322722	0.333262	0.224108	0.255602
		307	0.325617	0.329554	0.222709	0.255035
		308	0.318929	0.330793	0.220692	0.242852
		309	0.322209	0.324199	0.222527	0.24413
		310	0.329143	0.324737	0.222885	0.245926
		311	0.326973	0.321235	0.224781	0.243939
		312	0.327469	0.318344	0.224346	0.244402
		313	0.319635	0.31744	0.225372	0.243968
		314	0.319706	0.313915	0.226268	0.239944
		315	0.322976	0.308158	0.224437	0.246184
		316	0.316971	0.314665	0.22821	0.248331
		317	0.3194	0.311421	0.228619	0.245537
		318	0.311802	0.312409	0.222296	0.24304
		319	0.308171	0.31565	0.223767	0.248523

## Sheet: Fig. 4G
			0.1mM	0.03mM	0.1mM+YM-58483	0.03mM+YM-58483
			1	1.29957	0.729725	0.762058
			1	1.22413	0.5668	0.611067
			1	1.10132	0.855625	0.803957
