# Supplementary material for: Early methionine availability attenuates T cell exhaustion
Source: Nat Immunol. 2025 Jul 23;26(8):1384–96. doi: 10.1038/s41590-025-02223-6 (PMC12307228; doi:10.1038/s41590-025-02223-6)
Supplement: Supplementary file 21 — Statistical source data. [file 41590_2025_2223_MOESM21_ESM.xlsx]

## Sheet: Fig. 5B
	0.1mM	0.0mM	0.03mM
	0.500831	0.468217	0.636437
	0.592523	0.565823	0.762365
	0.490564	0.542439	0.52485
	0.564924	0.683871	0.414384
	0.570298	0.695417	0.593241
	0.582805	0.655191	0.711436
	0.65916	0.65505	0.597911
	0.637426	0.535498	0.634718
	0.681381	0.611181	0.631492
	0.629744	0.733018	0.448349
	0.645817	0.631354	0.61416
	0.307086	0.580789	0.627162
	0.523295	0.750184	0.603833
	0.521106	0.858652	0.619486
	0.416513	0.679036	0.730703
	0.393954	0.710814	0.585483
	0.630445	0.556205	0.614172
	0.452309	0.735504	0.683102
	0.45319	0.975423	0.510508
	0.629561	0.774784	0.690227
	0.680428	0.740998	0.569862
	0.532661	0.516686	0.627231
	0.651244	0.65139	0.715237
	0.505911	0.626353	0.640855
	0.519152	0.577147	0.725276
	0.526586	0.654478	0.665203
	0.481901	0.566714	0.747093
	0.631762	0.641204	0.705054

## Sheet: Fig. 5C
	Naive	0.1mM	0.03mM	0.1mM+CsA	0.03mM+CsA
	40788	48405	75107	32451	19855
	44003	58769	110449	24011	16384
	44266	82948	52339	14585	18268
	73822	79629	107810	15887	13812
	52569	66540	86681	17071	12624
	30388	50791	128018	12202	10486
	44290	30156	127847	19018	20420
	25854	66099	62391	24108	10021
	35721	66099	128873	19303	9091
	56044	25766	56805	16007	12980
	37447	60324	93701	16558	11902
	52680	31872	82233	15759	15217
	44382	64699	51147	19839	17720
	58467	21743	72264	20450	15488
	38468	52404	93314	23833	17751
	47948	45044	89250	20713	15120
	49984	35816	97007	11553	11688
	35291	33803	82619	24443	13471
	53657	41142	76232	10244	20529
	53340	98355	66422	20139	15585
	47131	40014	59279	12654	15837
	36323	47525	149049	21691	20835
	33731	89697	96789	33353	16193
	34024	52856	69685	22992	12103
	33348	53973	88759	15738	18565
	25536	91116	78000	21073	19586
	27084	42023	65450	21789	16209
	42724	54247	84211	15483	15005
	32273	63828	70523	20540	20322
	31346	43076	83260	12739	26419
	27926	46619	53703	14561	14448
	25154	20242	93408	25396	11606
	29999	35573	78026	28858	11429
	32752	55415	83554	62888	14217
	23021	41138	63235	41259	15608
	26501	34135	51708	15738	15830
	29439	55684	50277	22967	14928
	32795	25167	73871	17226	13356
	36487	31929	49034	18622	8957
	26703	25407	65477	24466	11200

## Sheet: Fig. 5D
		0.1mM	0.03mM	0.1mM+YM58483	0.03mM+YM58483
		0.433217	0.540414	0.279319	0.434698
		0.664524	0.791084	0.69582	0.173907
		0.438867	0.465299	0.486391	0.321429
		0.344093	0.57167	0.461532	0.466456
		0.69035	0.704983	0.430137	0.504766
		0.4853	0.719066	0.262649	0.790638
		0.710269	0.622909	0.676042	0.312182
		0.425296	0.585803	0.357659	0.323226
		0.588969	0.593213	0.507564	0.553687
		0.488733	0.802198	0.322583	0.357054
		0.5666	0.522729	0.428181	0.573205
		0.62233	0.709658	0.392378	0.729234
		0.481644	0.649394	0.325608	0.728268
		0.413939	0.718099	0.513452	0.428687
		0.662342	0.431884	0.507636	0.37336
		0.559748	0.622201	0.363532	0.295189
		0.336127	0.760246	0.378282	0.433583
		0.589421	0.449137	0.452537	0.695156
		0.669023	0.667805	0.29988	0.459525
		0.548539	0.606422	0.532266	0.500512
		0.573103	0.492806	0.44069	0.211014
		0.526319	0.746418	0.30251	0.567705
		0.574114	0.720029	0.56809	0.587278
		0.477005	0.615931	0.49417	0.490888
		0.615599	0.548951	0.314981	0.447584
		0.642244	0.633909	0.362564	0.191674
		0.413787	0.795672	0.366835	0.913436
		0.801703	0.642277	0.285831	0.715573
		0.663765	0.671435	0.310752	0.440888
		0.698036	0.784905	0.511344	0.257671
		0.74684	0.742789	0.533558	0.54487
		0.726427	0.722034	0.385256	0.325094
		0.6336	0.706622	0.566313	0.495409
		0.512182	0.584892	0.467412	0.489941
		0.650732	0.597697	0.40378	0.460851
		0.519368	0.649868	0.605678	0.449797
		0.604502	0.560311	0.671643	0.242552
		0.495112	0.79918	0.519063	0.353648
		0.507212	0.84783	0.540602	0.556748
		0.690541	0.724843	0.365135	0.37374
		0.472904	0.336597	0.296974	0.462892
		0.418509	0.790588	0.476368	0.739571
		0.52967	0.55902	0.380038	0.401176
		0.381804	0.839756	0.310039	0.653589
		0.503977	0.683248	0.639555	0.397915
		0.466094	0.62579	0.32254	0.481994
		0.588482	0.583883	0.497669	0.45555

## Sheet: Fig. 5E
		0.1mM	0.03mM
		0.448038	0.410561
		0.406268	0.434692
		0.171934	0.458973
		0.517382	0.433446
		0.307383	0.431569
		0.387888	0.402279
		0.615264	0.354821
		0.275996	0.31904
		0.576745	0.319317
		0.554324	0.413549
		0.43657	0.050525
		0.306427	0.615792
		0.522393	0.543079
		0.261384	0.246114
		0.338129	0.460824
		0.466599	0.488156
		0.33021	0.382266
		0.547236	0.285998
		0.400754	0.262095
		0.241123	0.257719
		0.450957	0.354007
		0.354402	0.515293
		0.349053	0.440538
		0.406832	0.354748
		0.412245	0.433823
		0.433708	0.537725
		0.452871	0.41102
		0.409833	0.362643
		0.371297	0.480539
		0.320996	0.429632
		0.434394	0.465053
		0.416303	0.469373
		0.420346	0.465947
		0.419185	0.441988
		0.415376	0.400946
		0.429247	0.408953
		0.386213	0.532533
		0.315952	0.404971
		0.292278	0.479456
		0.365071	0.491571

## Sheet: Fig. 5F
		0.1mM	0.03mM
		0.744522	0.856429
		0.524872	0.817131
		0.680793	0.784937
		0.551963	0.557407
		0.708309	0.715672
		0.498075	0.75597
		0.586607	0.820877
		0.679244	0.75627
		0.485713	0.689958
		0.661511	0.746512
		0.605118	0.816141
		0.575594	0.719992
		0.644359	0.770924
		0.476218	0.77644
		0.691272	0.649829
		0.711709	0.818301
		0.496697	0.725943
		0.325463	0.584437
		0.562515	0.714525
		0.474735	0.499221
		0.676578	0.449189
		0.47704	0.656817
		0.788664	0.385115
		0.521199	0.843965
		0.719325	0.704074
		0.621677	0.656689
		0.434105	0.668577
		0.694031	0.528732
		0.726305	0.643457
		0.415266	0.70693
		0.416625	0.763045
		0.648116	0.711872
		0.416827	0.73372
		0.480956	0.666133
		0.660802	0.749677
		0.743593	0.694212
		0.45532	0.490062
		0.365905	0.707007
		0.713598	0.741924
		0.421118	0.62023
		0.526865	0.50579
		0.539096	0.698432
		0.640513	0.660827
		0.628674	0.595806
		0.585028	0.724717
		0.441419	0.564834
		0.650815	0.359784
		0.543792	0.449912
		0.423678	0.448255
		0.577722	0.534749

## Sheet: Fig. 5G
	Lag3			Pdcd1			Havcr2			Ctla4			Tnfrsf9			Tox
	0.1mM	0.03mM		0.1mM	0.03mM		0.1mM	0.03mM		0.1mM	0.03mM		0.1mM	0.03mM		0.1mM	0.03mM
	50.5395	91.2146		3.08731	6.4045		16.2936	22.5098		38.349	40.184		11.516	16.0101		8.88468	0.584061
	99.3304	190.999		3.42365	7.0575		10.7178	9.7679		54.3436	179.819		12.0198	18.3204		6.57201	25.0858
	116.523	210.86		3.75227	5.56215		1.17403	2.6415		43.2968	96.7844		4.35655	11.4109		0.376233	29.8288
	31.595	117.88		2.71714	5.15973		3.17616	5.05528		59.8449	82.7276		10.6017	15.0538		18.7593	18.852
	7.77133	103.157		3.25858	5.98797		12.9378	33.4246		45.0501	272.496		9.36504	40.5593		11.1865	101.213
	13.4122	22.6383								136.491	174.134		24.6739	33.747		18.0865	220.32
