# Supplementary material for: Early methionine availability attenuates T cell exhaustion
Source: Nat Immunol. 2025 Jul 23;26(8):1384–96. doi: 10.1038/s41590-025-02223-6 (PMC12307228; doi:10.1038/s41590-025-02223-6)
Supplement: Supplementary file 22 — Statistical source data. [file 41590_2025_2223_MOESM22_ESM.xlsx]

## Sheet: Fig. 6A
	Time post activation	0.1mM			0.00 mM
	10	0.667018	1.52482	1.01751	0.476011	0.0783687	0.397964
	30	0.872449	93.7412	1.62842	0.959056	0.140048	0.197589
	60	1.06519	0.354141	49.0616	0.0901934	0	0

## Sheet: Fig. 6B
			30 min		24 hrs
			0.1mM	0.03mM	0.1mM	0.03mM
			10.2089	9.68159	18.2542	17.846
			10.2089	10.0898	17.4378	18.8495
			8.40591	14.9204	15.6178	11.3315

## Sheet: Fig. 6I
			TIme (Sec)	0.1mM	0.03mM	0.1mM+1uM T-34	0.03mM+1uM T-34
			0	66214.9	64068.1	59204.3	48742.6
			1	68207.3	68984.9	60934.7	47150.4
			2	72168.2	65392.2	60713.8	43964.6
			3	69095.1	63086.7	56587.8	42818
			4	71826.6	63842.1	61042	40458.4
			5	65320.1	72000.1	60661.2	52012.6
			6	71415.3	65954.5	65385.4	43657.8
			7	69823.6	72604.7	61005.1	42207.8
			8	70858.8	64472.1	65428.8	44932.5
			9	66299.5	66552.3	65316.6	48554.7
			10	68834.9	75555.5	66517.5	47013.4
			11	62111.6	69638.3	65402.5	53511.1
			12	67548.6	64174	65433.3	47185.6
			13	61045.7	69818.2	67029.8	49835.2
			14	62128.5	65216.4	73892.3	54349.2
			15	61325.9	70731.6	66491.6	52080.2
			16	62268.3	71046.8	62579	48029.3
			17	63839.1	61710.9	63078.2	50002.3
			18	62590.2	64793.3	66259.4	48222.6
			19	58837.5	70152.5	68204.5	48878.9
			20	57284	68881.9	62365.1	52174.7
			21	63854.8	68940.7	66962.1	48629
			22	63936	66830.4	64977.4	52773.3
			23	65944.8	64753.3	66490.4	49828.8
			24	64285.7	66919.1	67893.5	48108.8
			25	63125.7	68147	64175.6	50145.8
			26	63548	64315.6	65193.8	50055.1
			27	67994.1	64839.4	69924.8	50086.5
			28	61433.4	66097.4	60837.9	52722.3
			29	60678.9	63721.5	63820.6	51307.6
			30	60979.7	63675.2	59675.6	49359.2
			31	57191.4	64129.2	55569.9	52717.7
			32	53895.8	61904.8	61065.9	54088.2
			33	52500.8	60769.2	58739.7	57308.8
			34	51159.2	58486.3	59017	53656.5
			35	51326.5	58599.8	59661.4	57281
			36	48294.3	56671.8	55947.2	55551.7
			37	51338	60773.3	57993	59207.3
			38	48374.4	56478.4	60577.1	59887
			39	49147	55511.5	57179.3	54079.3
			40	52821.4	54526.8	59821.9	52685.7
			41	54297.2	63553.6	54792.3	54170.9
			42	49404.6	64845	58051.5	52167
			43	53858.8	63219	54831.1	51898.3
			44	54331.7	65682.1	57878.6	51115.6
			45	51994.7	67059.1	58166.9	46373.3
			46	54032.5	72392.6	56290.2	53742
			47	55286.5	72849.8	53429.5	51336.7
			48	50756.9	66425.3	56873.7	49060.7
			49	52483.1	59398.5	55902.8	53301.8
			50	51239.3	71967.5	61462.7	52300.4
			51	46987.1	68452.3	58313.6	52633.3
			52	52080.4	66475.1	58702.2	56605
			53	50224	56542.1	59548.1	51694.3
			54	49079.1	56431.4	56794.8	51304.2
			55	46545.6	60678.5	59512.6	52531.6
			56	47777.4	61658.3	56762.4	44886.8
			57	47401.8	57127.8	50193.2	46212.3
			58	49556.9	48169.5	50435	44293.6
			59	45447.3	46172.2	49121.8	43295.6
			60	46844.2	45778.4	46833.4	40130.7
			61	43244.2	40907	43984	38027.9
			62	44213	34758.5	42076.9	33215.8
			63	40468	40044	41931.7	35175.3
			64	43931	33199.2	41877.4	31894.3
			65	41009.1	37568.4	42287.6	33397.2
			66	38842.9	35317.9	39478	30216.1
			67	39427.4	35976.6	39815.9	32080.7
			68	41222.6	39892.8	39283.9	31059
			69	37702.7	43996	41593.4	30619.8
			70	40043.4	39642.7	38460	29457.4
			71	39710.1	41386.9	37619.5	30621.3
			72	43243.9	40924.1	40464.9	30169.4
			73	45389.2	42353.6	39529.7	31002.7
			74	42425.9	43688.8	40354.2	32251.8
			75	43287.5	43345.6	43628.9	32194.3
			76	43062.6	42837.4	41589.4	30935.8
			77	41439.7	44704.6	41418.5	33710.9
			78	45765.6	43631	42652	34918.4
			79	46815.2	42358.4	37617.9	33383.7
			80	45033.1	42527.1	40408.4	35523.3
			81	49817.5	41621.3	38732.7	35012.2
			82	44067.3	44297.3	38690.7	35967.5
			83	45245.5	44309.5	40813.9	39214.1
			84	52731.7	41705	39097.6	36237.7
			85	54300.4	42715	38598.2	34953.9
			86	53764.8	41260.7	40461.2	37792.9
			87	54908.2	43248.5	40005.7	37668.2
			88	52581.5	46862.1	41896.1	38749.1
			89	49529.3	46258.1	46266.6	38928.2
			90	52079.6	43658.5	43365.4	36274.1
			91	51420.1	41851.4	46274.8	34931.4
			92	51319.2	42721.3	44170.8	42049.2
			93	49206	48797.1	41750.3	43205
			94	49136.7	50705.6	45735.8	42592.8
			95	41472.9	44506.3	47726.8	41042.1
			96	48730.3	48105.9	44074.9	38428.9
			97	47208.2	43444.8	45162.2	38560.8
			98	47903.7	49454.5	42223.5	42350.2
			99	46828.8	48349.4	42569.4	40397.6
			100	49163.2	47313.5	48730.9	37450.6
			101	47367.3	40476.1	45478.9	36278.8
			102	50353.8	45560.3	42730.2	35250.6
			103	43637.2	42418.9	40462	36757.9
			104	49189.4	46704.6	41459	37402.7
			105	44879.7	44813	45762.7	40171.2
			106	50018.7	45058.6	45665.2	41512.5
			107	50080.4	46194.9	41462.5	41291.8
			108	44093.7	46545.6	45300.3	36397.9
			109	40222.4	49541	44235.9	40250.1
			110	48438.2	44623.9	45184.4	41294.4
			111	41557.1	44355.6	48038	41416.9
			112	44727.7	43968	45573	38647.3
			113	44939.7	44726.1	46281.9	37033
			114	41126.3	42308.5	45047.7	36981.4
			115	37867.1	42522.7	43583.6	44696.6
			116	42214.1	39779.2	40816.5	40983.1
			117	37929.9	43624.5	41087.5	40097.8
			118	39028.2	44773.8	37878.6	38837.2
			119	40551	41764.5	38965.5	37184.2
			120	42189.7	47662.9	41791.6	45089.5
			121	36335.4	48451.6	41425.1	45560.3
			122	39211.9	49143.9	38270.3	40654
			123	38888.2	48030.2	41183.5	40135.5
			124	41241.8	45445.7	44623	40182.6
			125	45703.3	41174	48672.4	40647.5
			126	46092.7	45532.1	48225.1	46563.4
			127	42666.1	42080.6	41464.8	41743.7
			128	43992.8	39232.6	45108	39336.5
			129	47909.5	36557.7	47359.3	38808.2
			130	48840.6	36712.3	44123.8	43953.8
			131	47951.4	36392.6	40875.2	42046.7
			132	44852.7	39418.9	38902.7	40675.3
			133	48066.2	38852.7	38436.3	38852.9
			134	47821.3	41261.3	40109.5	40421.4
			135	45613	40875.6	39041.4	41596.3
			136	41914.7	43956.8	37328.7	41341.2
			137	43167.7	44624.5	37323.7	38063.1
			138	49123.6	43224.8	37184.8	38691.8
			139	50024.9	45304.5	39470.4	38269.2
			140	47072	48872.8	40459.9	41135.7
			141	42735.2	43645.1	42420	38704.9
			142	46917.9	46944.8	41242.6	36438
			143	48564.5	47475.1	41262.4	37992.4
			144	51211.6	44222.5	40553	41584.8
			145	43015.2	48125	44933	42189.2
			146	41803.5	48744	42645.3	46194.2
			147	45474.1	47086.8	41656.2	41011.3
			148	46089.9	48265.4	40563	41452.9
			149	40907.5	46386.7	41315.5	43076.3
			150	40370.6	46814.8	39586.8	44378.5
			151	37901.1	47298	39618.5	44356.9
			152	42054.4	48411.7	36871.9	42755.5
			153	43806	47749.9	36699.7	41438.1
			154	41546.2	41136.5	41472.5	40849.4
			155	42286.8	41696.6	39422.3	39430.2
			156	42471.4	43433.7	38267.2	38664.8
			157	44209.2	41979.2	39584.4	39664.1
			158	42825	43876.5	40959.4	40328.6
			159	42359.8	41847.4	39866	42417
			160	46214.8	38220.2	46137	39110
			161	46818.6	44092	39591.3	40725.9
			162	40681.9	43419.5	39836.2	38154.2
			163	41638.6	44746.7	38910.8	38284
			164	40382.5	44155	40760.8	40117.4
			165	40513.8	43962.9	36795.2	42477.4
			166	41994.3	43007	40688.7	41108.3
			167	39315.2	44780.9	36741.2	45105.6
			168	37600.9	40567.6	39971.3	40678
			169	37419	43268.8	41756.1	43151.8
			170	37124.5	41835	43592.7	44964.3
			171	38131.5	42533.2	42263.5	47958.2
			172	38999.2	40641.1	42438.4	45249.4
			173	38438.2	38949.5	46784.9	47655.5
			174	39371.8	40853	51229.4	43908
			175	41288.4	42412.7	49283.3	44062.7
			176	40331	41114.7	43954.4	42527.4
			177	41886.5	41407.4	44765.4	41142.2
			178	39820.9	42602.7	43020.3	39373.5
			179	40951.3	40945.2	47233.8	39322.2
			180	40386.2	42983.5	43623.5	37968.9
			181	43269.3	41870.2	41554.2	35738
			182	39530.3	39333.3	39633	38709.3
			183	36422.1	39592.2	43499.7	37718
			184	37033.5	39853.2	43484.3	39274.3
			185	37817	37803.6	40345.3	40194.2
			186	41220	40881.4	41431.6	41954.1
			187	43647.3	39210.6	45024.1	41323.7
			188	40252.3	38569.5	46994.7	43476.8
			189	39426	41839.8	44705.3	39815
			190	41518.9	42871.5	42740.1	40795.9
			191	42460.4	43252.5	39079.2	41344.6
			192	45472.7	45764.8	46749.7	40203
			193	40848.1	45733.5	43916.3	36599.6
			194	40036.8	46617	43225	39689.3
			195	43967.1	46495.3	41493.8	40590.9
			196	41957.3	42573.7	44097.7	37713.6
			197	44258.2	44891.5	41861	37406.1
			198	40241.8	45724.1	46770	37972.3
			199	39750.8	45765	45461.8	37025.6
			200	41810.1	43657.9	48479.9	41207.8
			201	42786.9	42687.1	46519.4	40232
			202	40027.2	42449.4	42679.8	36824.2
			203	39351.4	50992.7	44888.6	40525.2
			204	36530.2	46095.6	43947.7	47257.1
			205	41110.5	46008.9	45016.3	44563.4
			206	41771.4	45517.1	40303.6	45902.2
			207	43918.7	45350.2	37403.4	43467.4
			208	40175.1	45915.9	39313.4	41025.9
			209	40521.1	48640.5	41525.9	45906.4
			210	43498.9	43642	38300.1	48871.5
			211	47886.8	44746.3	40454.1	43699.9
			212	44149.9	44291.7	40567.5	41453.2
			213	44528.3	42523.6	40330	39596.4
			214	39106.8	44680.9	41826.8	43533.7
			215	42227.5	48872.8	40226.9	46592.2
			216	43533.7	47495.9	40788.8	46913.6
			217	43578.4	44302.9	42891.8	45593.6
			218	41295.2	46078.5	42747.7	44777.1
			219	39235.4	45282.9	39305.5	44030.7
			220	41731.3	51002.2	39165.4	46623.1
			221	45169	51037.5	40467.6	43975.1
			222	43223.6	48860.9	37774.5	45484.9
			223	41180	47098.1	38443.1	43956.4
			224	43365	46061.4	36385.5	42860
			225	40328	44390.3	32822.2	44007.2
			226	45570.3	48834.1	34121.3	43613.4
			227	42443.8	47449	35561.2	42632.4
			228	40575.6	47059.3	30336.7	44214.3
			229	40931.8	42967.1	35303.9	41657.3
			230	41352.1	42160.6	37430.7	43086.2
			231	37574	43386	35464.9	44193.9
			232	41674.3	46778.8	37837.2	41102.6
			233	38215.7	47451.3	34561.8	42531
			234	39151.9	47081.3	33112.9	41996
			235	38996.9	44561.5	36700.6	41074.8
			236	35506.2	47433.8	35807.2	42278.2
			237	43302.9	46458.9	31356.6	48214.9
			238	65259.1	84450.5	32693.8	63505.2
			239	75544.3	92809.8	52531.4	75952
			240	85258.9	108162	66623.5	87431.4
			241	103390	120783	77866.7	98766.3
			242	120686	129148	88768.5	105197
			243	139779	153068	95250.8	121449
			244	152499	191043	115374	135050
			245	151473	180273	137364	142395
			246	159253	185893	139381	149248
			247	193428	193426	138050	155530
			248	177595	189448	145048	148723
			249	177518	202706	147595	154580
			250	173140	213877	154664	156378
			251	183321	219381	159022	158348
			252	202233	229682	160562	160645
			253	218345	231300	164046	168024
			254	188540	234935	178587	162574
			255	210140	244075	185505	164153
			256	196764	253664	172486	170531
			257	206535	266493	174650	170777
			258	217051	270552	171592	179571
			259	200597	263874	168246	190663
			260	200230	277338	185622	190561
			261	200282	282945	194055	196598
			262	198778	299258	174357	197135
			263	201099	302133	178751	200387
			264	211776	293398	180430	211879
			265	192675	288592	196252	213141
			266	206179	301233	210784	204891
			267	203415	302604	209978	196153
			268	210023	293814	197331	193819
			269	215781	275331	200788	208625
			270	218067	284933	212747	205181
			271	212319	289595	210287	203708
			272	235826	301497	212942	198989
			273	227972	299399	205291	192331
			274	236203	316066	222082	205423
			275	242176	305535	228758	209838
			276	243038	314514	236903	211295
			277	255738	307901	218628	225042
			278	266617	314716	234977	225693
			279	247154	291455	224559	215113
			280	265560	317371	252462	220095
			281	260165	327702	247443	231820
			282	277736	344729	240122	245949
			283	270199	325242	241305	235143
			284	259553	309951	251533	238163
			285	270127	310536	243250	236223
			286	274595	350360	256646	240852
			287	278680	371763	240308	236826
			288	275558	350121	261310	246654
			289	256986	339955	261105	238640
			290	265985	331865	266952	250364
			291	282708	361744	261109	251446
			292	288675	355878	263264	248215
			293	293438	346114	269354	242466
			294	282685	348965	309202	276464
			295	264185	364724	304984	276713
			296	278980	351168	304743	267407
			297	274639	367743	291716	275857
			298	277242	349588	286189	269966
			299	288060	332206	316381	279624
			300	272358	326135	323870	284893
			301	249636	365191	292295	278181
			302	251898	375135	291256	263617
			303	274904	353689	269189	276990
			304	274271	365640	279201	254996
			305	299625	363412	303333	277178
			306	277638	381628	300370	265367
			307	264273	417051	285853	278039
			308	285173	415104	291545	258265
			309	308354	393496	270189	274649
			310	293689	419975	272102	268640
			311	297355	414977	280326	283359
			312	284742	403945	287870	269166
			313	291105	406246	287631	291300
			314	319843	419569	313573	279104
			315	313816	416857	303084	311065
			316	284551	401901	314760	306455
			317	268388	399246	361435	317761
			318	299271	414673	368894	325475
			319	315550	437671	354696	357077
			320	311896	440797	353590	321060
			321	303750	416365	327052	335228
			322	272071	415907	375163	317428
			323	301893	430454	366721	322516
			324	324742	438779	331325	347661
			325	324549	440581	306516	333697
			326	329259	445786	328940	289560
			327	331291	443483	350631	328526
			328	324037	423916	370570	303055
			329	363732	420439	346236	326555
			330	342431	411222	366181	355712
			331	349300	427908	340164	322485
			332	365641	419275	359220	328717
			333	349592	411455	350443	357255
			334	356642	370200	343524	307325
			335	357124	417876	344851	328839
			336	328324	409070	336047	320785
			337	347618	451630	337011	312821
			338	340989	417557	357614	334433
			339	324439	422242	330018	328184
			340	347663	421742	341963	307100
			341	326022	439433	348797	307581
			342	327543	426883	320393	306032
			343	336182	433142	363969	327392
			344	369831	383213	339979	342764
			345	355018	418266	324386	320697
			346	362336	442478	344534	330254
			347	334545	420421	309852	311220
			348	363772	427893	298202	323287
			349	375086	438557	324323	336661
			350	387579	473786	316403	337103
			351	344259	479065	329812	323726
			352	340446	486695	320351	331686
			353	342169	451621	301742	311922
			354	350143	470150	296066	321125
			355	334321	484046	327666	320494
			356	318455	462343	316633	305149
			357	306718	434076	351900	300460
			358	330297	463809	329249	309751
			359	350795	429583	331254	297499
			360	339700	451766	311103	314052
			361	338082	436650	345872	319289
			362	350784	410119	314326	313873
			363	358496	439433	353452	354776
			364	357063	443728	325117	346820
			365	342083	434560	334460	346987
			366	339396	455583	312810	331465
			367	331185	424926	311967	356609
			368	347540	415531	298646	342742
			369	319625	424075	337587	359184
			370	296157	393692	317729	315219
			371	303776	397358	326325	306425
			372	344238	435747	311233	307930
			373	355272	427165	323386	326848
			374	340951	407011	343581	311442
			375	313802	389385	344087	306741
			376	318521	392206	313658	298802
			377	307059	414442	355057	310186
			378	348276	436894	341333	343449
			379	340635	410463	323459	327178
			380	294021	383278	327047	316841
			381	302055	377272	299224	312268
			382	339059	405820	290511	347876
			383	338806	388185	319956	331504
			384	338166	373655	292667	333821
			385	335569	380032	296737	333525
			386	336419	397309	308795	326592
			387	332326	370391	287653	327304
			388	353596	388665	280955	333839
			389	331653	379462	287772	312047
			390	326837	390640	296077	315798
			391	329364	369054	305251	320034
			392	302339	387461	291525	300427
			393	289020	346457	276341	290758
			394	319494	394568	294703	300675
			395	306506	374442	267904	303417
			396	308851	364176	285506	306164
			397	293655	373208	296899	295182
			398	264949	382145	296306	304562
			399	308994	380935	290872	318301
			400	339388	366532	301712	322198
			401	301557	360270	277369	298898
			402	296617	363514	293420	295775
			403	315175	362498	323955	297272
			404	306248	357736	316210	307394
			405	333291	344094	321177	291973
			406	311991	337695	316797	287237
			407	281093	347831	345730	275346
			408	303377	326259	321387	286235
			409	311703	312311	345333	294021
			410	295342	361722	314703	305508
			411	280205	347210	324203	319241
			412	257587	350061	312485	297731
			413	279350	336860	328515	285235
			414	306118	337693	288892	292475
			415	288016	330333	304869	293992
			416	291405	369154	276904	302415
			417	271758	336561	279744	296318
			418	254772	319361	279830	278043
			419	284279	339024	280284	275412
			420	294068	325370	278033	282463
			421	253343	319908	276001	271862
			422	249483	337942	270243	255759
			423	234144	320190	284513	266972
			424	230160	332750	295694	276945
			425	250104	375297	285542	244346
			426	248781	368681	287398	240901
			427	232383	355976	286585	266746
			428	225162	374029	281326	255882
			429	228620	384925	265740	266623
			430	223386	430908	261967	273040
			431	249773	409802	259679	251491
			432	237341	386682	261265	261360
			433	202407	361967	257844	286327
			434	184661	379279	251621	240227
			435	199010	394054	257326	251657
			436	198873	366493	264620	265000
			437	240732	303121	268383	256045
			438	187496	307899	259291	267135
			439	190642	330310	284830	266289
			440	209580	316639	285712	251117
			441	197541	303502	278943	270013
			442	192700	279459	298549	276872
			443	203074	285564	273615	259717
			444	158666	318344	275956	262696
			445	188178	310785	277727	246668
			446	193872	275029	267376	249599
			447	157930	282673	263179	267848
			448	163899	295739	281772	263334
			449	163058	288155	252820	264418
			450	155469	306835	258107	276296
			451	178280	265839	242273	269949
			452	178592	292008	255282	264651
			453	168197	298255	251704	269830
			454	177484	294524	274316	260255
			455	163188	289104	258935	270679
			456	167392	278781	245608	287210
			457	173439	297850	246417	279490
			458	161515	349001	251019	258779
			459	170215	348193	242208	247546
			460	164692	334230	253109	268089
			461	170209	326840	239457	278640
			462	168979	362278	245229	279661
			463	160687	416989	251477	272723
			464	174682	390805	262542	254046
			465	189771	365243	244756	251345
			466	191939	356251	259435	262137
			467	191381	343397	248394	270820
			468	174953	360409	247520	281600
			469	172166	350019	247360	274036
			470	210680	283562	259930	284870
			471	194772	289167	228502	267319
			472	195143	320781	220867	254022
			473	179089	290083	208409	276765
			474	161750	279790	226554	277034
			475	172445	293539	236910	261788
			476	187754	287914	229647	284960
			477	176885	287018	214385	262936
			478	165873	296687	212930	291029
			479	153594	314086	243072	315847
			480	147664	319136	282004	361355
			481	222119	346661	302905	386979
			482	243025	347982	319142	423124
			483	299647	377534	324762	441949
			484	330181	391742	384112	463123
			485	363273	457590	398602	496096
			486	403114	467782	430876	514329
			487	482760	489944	425869	511053
			488	501744	520378	461012	519740
			489	569652	576168	465791	502365
			490	590064	549902	519934	523603
			491	595780	601392	510877	551170
			492	593017	649396	548249	530225
			493	627146	643694	556113	561701
			494	637269	652208	635152	552687
			495	628921	627862	626562	565468
			496	606509	631901	659158	623394
			497	583900	669353	643136	633239
			498	602367	680746	636521	622184
			499	628654	616809	657857	645390
			500	620187	599035	667677	602305
			501	581714	597155	632072	630615
			502	612461	600622	600703	626730
			503	668826	585108	587957	649696
			504	659939	620757	616238	634617
			505	644658	589476	607639	639996
			506	653739	582591	611456	597723
			507	648350	601599	638604	644129
			508	630140	582276	600768	627652
			509	682972	575891	638139	660189
			510	629014	647420	616036	630397
			511	609743	616390	598993	645147
			512	652030	617502	625317	608497
			513	645699	615497	645024	654964
			514	643542	620118	584726	640275
			515	684425	670794	605320	619008
			516	617720	719673	617074	610550
			517	584952	721859	598055	624778
			518	681789	679232	627715	625982
			519	671871	669605	667350	641450
			520	694194	684794	630484	625458
			521	608037	695835	664303	657196
			522	618575	670556	667444	651466
			523	655051	697116	629791	676507
			524	733001	650715	649780	667077
			525	683881	664068	655773	650150
			526	695022	655695	683777	662338
			527	655000	651209	688905	663540
			528	701502	659496	641352	665407
			529	747336	704265	627491	671313
			530	707939	667182	657672	631462
			531	649824	682618	655039	649036
			532	719143	650906	682082	645632
			533	724274	644801	641882	630246
			534	766379	659883	608845	672616
			535	753134	660678	624286	636355
			536	700670	649111	649801	666720
			537	688953	678085	623937	663932
			538	762215	679824	634196	660656
			539	790774	661795	652858	651419
			540	796378	684777	669275	669925
			541	774122	690435	689226	642324
			542	759023	703658	759834	687240
			543	708217	728754	724636	671756
			544	746037	726222	713624	661651
			545	814768	684501	749261	701000
			546	782801	723523	727403	687284
			547	805092	734652	758736	698605
			548	759522	743882	769341	747629
			549	746130	785286	738306	762158
			550	802223	756238	721849	746792
			551	852326	743789	721731	794320
			552	802461	772358	695258	777211
			553	807571	785489	697631	830066
			554	811494	838857	716766	787330
			555	828623	827751	768745	786169
			556	788291	759313	730719	789049
			557	802775	769552	735268	814380
			558	792011	793725	720293	784348
			559	804119	790511	702628	775298
			560	828950	845036	771847	750884
			561	790294	797958	791019	784804
			562	741988	780233	772145	780447
			563	800631	822493	806845	795172
			564	791165	808785	787376	761556
			565	818108	782486	778115	772958
			566	784261	825434	782947	815047
			567	810984	820654	803786	799043
			568	770836	823724	816536	775042
			569	768998	786328	873947	796788
			570	771266	772455	817474	775292
			571	775746	782644	802200	800486
			572	764106	808400	810078	845050
			573	823392	802592	817432	819256
			574	697684	783648	834571	829728
			575	732848	770451	817656	812142
			576	777610	804161	760749	859016
			577	760930	795023	782539	865526
			578	807247	813571	760195	881650
			579	803839	823675	754066	865090
			580	764379	823204	800981	848966
			581	833324	812410	734224	824100
			582	821590	822676	742898	879562
			583	793238	831812	769035	847391
			584	798210	859725	686342	851648
			585	829904	803886	733476	832009
			586	800198	790025	762862	830804
			587	796750	783994	741057	821424
			588	756678	789469	723019	831933
			589	769406	821592	712948	808022
			590	771156	815947	718796	824793
			591	824099	823703	781427	818702
			592	777321	799314	792726	834445
			593	794796	821222	765901	802499
			594	781073	820188	782966	808516
			595	819564	847641	790439	862938
			596	814791	834470	812312	878654
			597	840741	860148	772518	838230
			598	825699	780531	772134	863633
			599	792678	821036	744036	847011
			600	798062	793604	779169	866829
			601	813428	790629	759037	917705
			602	794238		754769
			603	807259		726727
			604	776227		733456

## Sheet: Fig. 6J
				Tram-34 (μM) in 0.03mM							Tram-34 (μM) in 0.1mM
		0.1mM	0.03 mM	0.5	1	2				0.1mM	0.5	1	2
		0.501135	0.586434	0.539568	0.526964	0.566739				0.501135	0.522971	0.447978	0.589462
		0.377584	0.561906	0.523189	0.650027	0.397239				0.377584	0.457989	0.466345	0.517989
		0.507064	0.627144	0.655947	0.33399	0.537746				0.507064	0.553195	0.354114	0.475269
		0.353925	0.622947	0.572887	0.777134	0.388667				0.353925	0.54797	0.429974	0.598777
		0.548216	0.411183	0.449165	0.416211	0.501191				0.548216	0.510355	0.532076	0.461334
		0.572475	0.610743	0.427691	0.596798	0.666467				0.572475	0.449382	0.501251	0.438102
		0.526131	0.48994	0.461077	0.469337	0.614731				0.526131	0.439185	0.556924	0.45456
		0.486402	0.61337	0.506575	0.557896	0.55431				0.486402	0.347147	0.651301	0.666578
		0.587048	0.557455	0.545824	0.499881	0.516878				0.587048	0.594075	0.550965	0.550418
		0.325668	0.627021	0.588893	0.505483	0.515693				0.325668	0.494843	0.4974	0.616004
		0.408724	0.477853	0.594972	0.422532	0.386807				0.408724	0.45744	0.586422	0.471583
		0.401195	0.693472	0.667735	0.706101	0.369239				0.401195	0.531761	0.508088	0.383179
		0.488401	0.438687	0.707242	0.545002	0.419129				0.488401	0.425991	0.741079	0.431601
		0.528352	0.687211	0.59793	0.387585	0.415861				0.528352	0.673704	0.469404	0.321059
		0.659073	0.539272	0.647738	0.379941	0.480748				0.659073	0.425103	0.832843	0.491811
		0.374756	0.676153	0.521187	0.308267	0.506578				0.374756	0.634309	0.438039	0.580993
		0.423203	0.518179	0.555548	0.679401	0.514072				0.423203	0.549179	0.589541	0.672423
		0.431319	0.678382	0.396364	0.615066	0.411318				0.431319	0.646267	0.436413	0.511106
		0.518773	0.754261	0.550696	0.686488	0.399866				0.518773	0.431425	0.430884	0.546353
		0.648473	0.645047	0.688195	0.634084	0.69397				0.648473	0.380245	0.536856	0.599736
		0.424663	0.499594	0.690589	0.375616	0.571045				0.424663	0.528648	0.46051	0.652758
		0.414399	0.853567	0.464648	0.541598	0.559614				0.414399	0.420305	0.304164	0.557756
		0.571705	0.689582	0.703459	0.5535	0.323627				0.571705	0.513372	0.493777	0.533076
		0.384827	0.34836	0.62043	0.607447	0.620744				0.384827	0.619957	0.41279	0.330437
		0.622207	0.503575	0.448754	0.61785	0.880074				0.622207	0.40841	0.565908	0.489197
		0.640258	0.531863	0.768134	0.638887	0.437316				0.640258	0.436366	0.562654	0.66585
		0.623188	0.681588	0.272907	0.447463	0.52963				0.623188	0.683451	0.405906	0.38785
										0.49848	0.614645	0.43881	0.534693
										0.554042	0.363698	0.519228	0.462064
										0.425504	0.508069	0.648247	0.334401
										0.310907	0.583775	0.444348	0.569177
										0.384662	0.655812	0.40759	0.552995
										0.414924	0.453187	0.775038	0.617792
										0.368892	0.32994	0.446515	0.423877
										0.517732	0.693086	0.470158	0.400602
										0.553065	0.748547	0.613793	0.319579
										0.636827	0.514687	0.462804	0.566774
										0.357615	0.425877	0.45154	0.583117
										0.608586	0.645376	0.342243	0.713102
										0.463501	0.511364	0.47746	0.625482
										0.506221	0.501371	0.668192	0.446085
										0.493439	0.526661	0.632038	0.533132
										0.502545	0.532881	0.502273	0.424913
										0.502148	0.409457	0.360557	0.718073
										0.68754	0.442624	0.556298	0.510664
