# Supplementary material for: Early methionine availability attenuates T cell exhaustion
Source: Nat Immunol. 2025 Jul 23;26(8):1384–96. doi: 10.1038/s41590-025-02223-6 (PMC12307228; doi:10.1038/s41590-025-02223-6)
Supplement: Supplementary file 23 — Statistical source data. [file 41590_2025_2223_MOESM23_ESM.xlsx]

## Sheet: Fig. 7E
		Time (sec)	KCa3.1WT	KCa3.1R350A
		0	2025.51	2200.36
		1	1995.06	2206.82
		2	2062.48	2316.54
		3	2197.37	2283.37
		4	2013.28	2156.5
		5	2101.01	2082.52
		6	2002.73	2073.18
		7	2077.07	2062.21
		8	2072.85	2123.85
		9	2259.67	2045.95
		10	2163.21	2004.1
		11	2206.66	2020.78
		12	2029.92	1946.32
		13	2053.45	2095
		14	1978	2150.16
		15	2154.26	2208.57
		16	1946.25	2204.77
		17	2098.41	2350.55
		18	1927.97	2229.54
		19	1945.77	2263.01
		20	2108.88	2209.17
		21	2145.49	2222.82
		22	2045.7	2151.11
		23	2240.63	2122.2
		24	2066.84	1951.9
		25	2110.5	2024.66
		26	2291.68	2061.69
		27	2260.17	2079.3
		28	2102.17	2026.2
		29	2139.32	1933.29
		30	2017.79	2107.69
		31	2142.11	2266.37
		32	2181.62	2167.77
		33	2131.53	2130.26
		34	1948.28	2125.99
		35	2021.13	2073.35
		36	2022.32	2199.08
		37	2190.49	2271.96
		38	2081.63	2141.38
		39	2195.45	2143.61
		40	2111.18	2202.25
		41	2059.75	2135
		42	2091.37	2234.53
		43	2211.46	2239.94
		44	2135.91	2130.06
		45	2195.82	2092.05
		46	2098.79	2101.09
		47	2037.3	2070.24
		48	2154.83	2031.71
		49	2154.82	2075.97
		50	2070.15	2028.77
		51	2093.78	2015.27
		52	2234.21	2046.57
		53	2038.2	2069.28
		54	2087.68	2011.85
		55	2004.6	2089.5
		56	2022.27	2082.35
		57	2272.17	2152.92
		58	2186.97	2243.62
		59	1870.32	2218.74
		60	1928.49	2097.94
		61	1977.14	2154.43
		62	2083.6	2287.08
		63	2125.09	2190.64
		64	1933.94	2167.18
		65	2017.04	2065.42
		66	2069.62	2031.76
		67	2079.43	2041.7
		68	2104.56	2087.61
		69	1993.17	1943.71
		70	2088.77	1912.69
		71	2114.27	1941.18
		72	1950.31	1914.4
		73	1920.36	1911.22
		74	1993.83	1911.35
		75	1871.36	1892.24
		76	2078.42	1956.58
		77	1955.22	1923.47
		78	1925.95	2005.52
		79	2026.68	2027.87
		80	2009.57	1975.15
		81	2012.02	2058.81
		82	2014.01	1999.07
		83	1896.42	1897.52
		84	1973.38	1976.79
		85	1933.13	2066.41
		86	1907.59	1930.06
		87	2062.18	1914.42
		88	1907.16	1910.9
		89	1960.12	1978.15
		90	1918.7	2039.96
		91	1886.07	2229.6
		92	1842.78	1922.9
		93	1865.41	1950.99
		94	1858.09	2021.54
		95	1820.77	2007.91
		96	1798.79	2024.44
		97	1920.82	2082.6
		98	1755.37	1959.57
		99	1828.22	2039.51
		100	1862.12	2069.24
		101	1883.28	2080.17
		102	1894.19	2063.99
		103	1854.74	2122.2
		104	1709.83	2273.33
		105	1829.87	2193.18
		106	1788.71	2190.21
		107	1887.55	2286.79
		108	1782.69	2176.72
		109	1851.66	2188.34
		110	1954.88	2204.57
		111	1991.89	2019.99
		112	1931.28	2043.97
		113	1881.71	2240.03
		114	1912.38	2087.19
		115	1959.91	2175.78
		116	1932.89	2105.76
		117	1888.59	2067.58
		118	1945.45	2153.59
		119	1879.63	2337.76
		120	1930.85	2196.61
		121	2028.48	2176.08
		122	2049.91	2077.3
		123	2048.59	2171.12
		124	2121.63	2153.09
		125	2012.09	2048.59
		126	1968.93	2027.98
		127	2121.36	1984.71
		128	1964.04	2036.37
		129	1995.49	2088.1
		130	2093.23	1946.38
		131	2052.68	1842.08
		132	1957.72	2010.13
		133	2056.34	1910.04
		134	1920.75	2037.15
		135	1982.54	1985.91
		136	2048.59	1947.61
		137	2010.48	2079.95
		138	1939.17	2097.39
		139	2053.05	1997.16
		140	1932.24	2062.43
		141	1902.2	2002.93
		142	1924.41	2184.72
		143	1890	2206.36
		144	1864.56	2140.14
		145	1926.7	2093.96
		146	1825.56	2069.58
		147	1829.58	2103.06
		148	1788.17	2050.27
		149	1785.29	2079.9
		150	1912.12	2077.1
		151	1919.15	1922.01
		152	1961.66	1996.29
		153	1861.42	2015.51
		154	1797.2	1974.13
		155	1893.23	2060.68
		156	1890.28	1963.92
		157	1841.89	1957.52
		158	1965.49	2115.04
		159	1836.44	1955.52
		160	1989.07	1914.44
		161	1958.57	2021.39
		162	1847.26	2010.97
		163	1904.57	1982.45
		164	2036.32	2022.62
		165	2063.07	1928.59
		166	2046.47	2040.31
		167	1916.4	2170.1
		168	1994.58	2057.02
		169	2008.76	2025.52
		170	2123.34	2060.47
		171	2024.58	2070.38
		172	1986.94	2153.19
		173	1997.97	2134.87
		174	2010.72	2032.75
		175	1802.59	2135.73
		176	1859.15	2100.26
		177	1899.58	2069.89
		178	1920.57	2005.16
		179	1938.25	2385.51
		180	2083.33	2536.52
		181	2037.08	2962.64
		182	2245.31	2935.41
		183	2323.14	3002.99
		184	2281.45	3285.68
		185	2369.47	3893.15
		186	2646.88	3731.44
		187	2680.17	3933.58
		188	2573.47	4045.81
		189	2556.68	4178.72
		190	2546.56	4312.93
		191	2786.62	4406.56
		192	2881.41	4335.75
		193	2960.97	4561.45
		194	2853.54	4724.28
		195	2874.97	5144.02
		196	2843.28	4655.5
		197	3473.48	4858.7
		198	3033.05	4504.23
		199	3116.9	4564.4
		200	3020.14	4350.79
		201	2940.75	5018.38
		202	2931.52	4385.32
		203	3249.87	4633.9
		204	2811	4553.39
		205	2901.38	4518.87
		206	2909.54	4698.7
		207	2843.24	5331.96
		208	3080.18	4916.79
		209	3082.09	4657.74
		210	2999.95	5010.82
		211	2876.55	4574.38
		212	2802.47	5059.04
		213	2824.09	4970.44
		214	3036.88	4945.47
		215	2799.85	5013.34
		216	2760.55	5554.67
		217	2605.78	5370.33
		218	2753.97	5443.03
		219	2759.68	5254.36
		220	2862.61	5263.55
		221	2763.68	5645.9
		222	3129.22	5249.2
		223	3124.66	4884.89
		224	3206.32	4725.32
		225	3070.28	5034.73
		226	3127.68	5186.07
		227	3185.73	5552.35
		228	3384.16	5166.05
		229	3257.49	4922.82
		230	3048.47	4988.21
		231	3210.77	5292.74
		232	3171.84	5497.22
		233	3074.82	5353.88
		234	3062.68	4901.94
		235	3092.39	4615.76
		236	3015.95	4833.66
		237	3295.12	5091.92
		238	3245.59	5511.92
		239	3273.58	5004.39
		240	3303.94	4904.31
		241	3223.02	4991.28
		242	3303.69	5262.05
		243	3404.39	5540.57
		244	3351.97	5364.08
		245	3415.96	5082.38
		246	3208.7	5170.4
		247	3182.55	5039.74
		248	3186.69	6082.9
		249	2981.1	5377.48
		250	3211.13	4890.61
		251	3549.59	5000.93
		252	3521.23	5143.18
		253	3486.28	5303.99
		254	3309.26	5624.52
		255	3284.79	5484.62
		256	3620.84	6067.11
		257	3539.65	6462.02
		258	3241.09	6216.92
		259	3017.85	5919.82
		260	3257.53	5936.51
		261	3453.82	6467.04
		262	3323.24	6061.31
		263	3305.26	5985.41
		264	3275.03	5741.96
		265	3292.1	5814.96
		266	3640.9	5839.28
		267	3453.44	6373.13
		268	3364.12	6039.79
		269	3378.54	6038.21
		270	3318.77	6063.77
		271	3439.23	5849.57
		272	3530.53	5318.89
		273	3721.49	5620.88
		274	4075.24	4773.51
		275	4018.43	4841.26
		276	3937.44	4969.18
		277	4110.16	5111.86
		278	3955.07	4860.03
		279	4071.25	5316.28
		280	4000.15	5268.08
		281	3749.25	5249.42
		282	3674.18	5406.41
		283	3819.91	5638.87
		284	3647.25	5764.36
		285	3614.41	6157.6
		286	3481.06	5938.19
		287	3861.77	5368.01
		288	3811.31	5806.36
		289	3711.03	6087.71
		290	3594.92	6143.31
		291	3656.71	6054.78
		292	3751.34	5428.55
		293	3892.32	5079.54
		294	3801.71	5827.85
		295	3753.56	5696.14
		296	3708.74	5479.83
		297	4051.64	5184.64
		298	3902.41	5259.47
		299	3682.13	5019.67
		300	3631.31	5208.42
		301	3701.17	5000.5
		302	3746.06	5111.23
		303	3888.61	5378.27
		304	3689.16	5222.53
		305	3760.89	4917.4
		306	3952.71	5163.85
		307	3828.63	5727.41
		308	3766.33	5682.69
		309	3649.42	5660.01
		310	3634.82	5403.77
		311	3639.68	5415.02
		312	3608.08	5944.94
		313	3445.28	5905.92
		314	3534.75	5630.51
		315	3632.9	5660.05
		316	4210.53	5919.41
		317	4009.88	5356.17
		318	4109.95	5662.36
		319	4183.35	5275.45
		320	4307.48	5462.08
		321	4718.66	5232.57
		322	4524.56	5300.67
		323	3927.72	5112.59
		324	4008.48	5217.59
		325	3983.57	5912.51
		326	4122.02	5827.28
		327	4080.83	5208.6
		328	3905.92	5487.78
		329	4145.42	5443.04
		330	4493.34	5418.46
		331	4487.83	5693.58
		332	4166.61	5331
		333	4313.68	5328.57
		334	4615.57	5451.83
		335	4635.05	5361.58
		336	4595.8	5765.06
		337	4166.6	5535.62
		338	4040.19	6095.6
		339	4135.68	6152.1
		340	4571	5890.28
		341	4716.54	5460.87
		342	4451.52	6435.23
		343	4381.59	5801.76
		344	4318.78	6194.05
		345	4191.19	6395.76
		346	4248.77	6043.53
		347	4127.26	6102.95
		348	3883.38	6429.17
		349	3875.4	5675.43
		350	3924.39	6115.61
		351	3791.9	6616.03
		352	3922.56	5881.4
		353	3824.52	5613.67
		354	4143.05	5418.22
		355	4097.08	5589.53
		356	4077.37	6002.41
		357	3906.09	6131.91
		358	4144.46	5432.05
		359	3955.57	5459.89
		360	4172.34	5256.72
		361	4264.03	5114.9
		362	3954.2	5544.33
		363	4417.42	5258.85
		364	4319.39	5147.68
		365	4178.92	4838.68
		366	4216.26	4418.71
		367	4394.76	4840.44
		368	4387.43	5596.33
		369	4572.82	5036.56
		370	4494.47	4965.84
		371	4224.3	5154.43
		372	4305.8	5150.05
		373	4261.79	6096.98
		374	4678.11	6117.14
		375	4264.06	5310.33
		376	4259.99	5167.27
		377	4184.12	5839.43
		378	4237.39	5421.48
		379	4231.22	6036.3
		380	4532.49	5209.59
		381	4020.58	5444.21
		382	4198.76	5429.39
		383	4417.36	5709.84
		384	3887.62	5407.81
		385	3812.06	5419.73
		386	3926.32	5171.38
		387	4024.44	5506.58
		388	4135.72	5031.47
		389	4007.66	5065.87
		390	3955.51	5772.72
		391	4260.4	5518.45
		392	4904.52	5850.08
		393	5452.78	5907.77
		394	5306.01	6221.1
		395	5038.15	6624.03
		396	5532.15	7068.38
		397	5930.96	6646.4
		398	6437.71	7126.93
		399	7088.12	7373.02
		400	6402.96	7826.01
		401	6467.34	7072.72
		402	6817.26	7793.07
		403	7844.21	7860.62
		404	7714.43	8334.49
		405	7639.25	7965.08
		406	6546.39	7918.38
		407	7415.29	7798.8
		408	7223.91	8467.74
		409	8203.1	8088.38
		410	6620.91	8175.95
		411	6326.51	8034.06
		412	6410.46	8313.05
		413	8044.83	8589.79
		414	7618.49	7709.91
		415	7508.54	8879.28
		416	6555.86	8709.08
		417	6875.09	9546.39
		418	7337.23	9546.19
		419	7554.81	9120.64
		420	7115.48	8800.19
		421	7410.36	9640.63
		422	6705.01	8459.92
		423	6851.24	9841.56
		424	6867.44	10120.5
		425	7011.16	8637.24
		426	7548.84	7949.4
		427	7005.01	8646.83
		428	6182.19	8370.41
		429	7515.6	9950.22
		430	7029.99	8934.82
		431	6943.99	7597.9
		432	6843.62	7672.85
		433	7152.45	8373.86
		434	7809.38	7921.61
		435	8532.21	8153.83
		436	8707.24	7672.61
		437	8237.84	9052.69
		438	8820.26	9386.3
		439	9022.72	8857.31
		440	8838.75	9245.89
		441	8391.54	9166.59
		442	8926.19	9851.4
		443	7574.89	9879.98
		444	8466.04	9658.33
		445	8541	9233.97
		446	8549.43	9827.15
		447	8602.45	9826.58
		448	9129.53	10225.1
		449	8725.58	9229.94
		450	9340.47	9761.99
		451	9453.59	9441.54
		452	8600.58	9944.57
		453	8882.25	9582.67
		454	8470.01	8859.77
		455	7644.07	8018.08
		456	8139.7	8644.49
		457	9147.67	8065.44
		458	8557.52	9702.78
		459	7921.37	9035.52
		460	8498.41	8425.64
		461	8831.66	8560.51
		462	9860.51	8875.55
		463	9181.86	7933.92
		464	8301.08	10119.2
		465	7347.25	9445.1
		466	10880.1	9444.7
		467	9961.38	9909.91
		468	9375.26	9365.62
		469	8075.5	9930.81
		470	8355.38	10820.3
		471	9038.06	10614.4
		472	10952.4	11583.8
		473	9191.21	10245.6
		474	8755.14	10543.3
		475	9155.13	10631.7
		476	8771.25	9401.1
		477	9361.52	9881.14
		478	9418.73	10197.7
		479	8808.75	8153.05
		480	8344.65	8436.78
		481	8965.62	7409.7
		482	7789.95	7166.47
		483	8047.76	7756.37

## Sheet: Fig. 7F
		Time (sec)	KCa3.1WT	KCa3.1R350A
		0	643.792	662.067
		1	651.703	637.978
		2	650.893	702.563
		3	651.279	674.324
		4	729.327	689.232
		5	650.622	696.195
		6	638.348	652.579
		7	648.251	674.704
		8	656.074	708.662
		9	651.155	663.086
		10	692.98	698.507
		11	645.89	739.421
		12	617.426	718.937
		13	605.777	689.308
		14	613	684.706
		15	634.793	675.861
		16	610.26	688.537
		17	632.323	703.22
		18	596.26	687.625
		19	604.883	626.087
		20	632.549	662.242
		21	662.406	654.823
		22	618.604	668.756
		23	658.628	650.457
		24	660.092	660.041
		25	674.069	637.969
		26	673.467	652.958
		27	660.323	696.553
		28	661.001	661.582
		29	652.648	640.83
		30	681.265	625.624
		31	669.468	664.317
		32	645.611	708.369
		33	654.609	740.303
		34	653.161	663.598
		35	626.092	662.515
		36	661.462	672.2
		37	654.36	725.106
		38	673.752	727.649
		39	713.518	695.417
		40	674.502	684.531
		41	650.126	661.48
		42	651.597	694.415
		43	638.758	665.881
		44	681.059	678.71
		45	678.972	687.894
		46	644.195	666.814
		47	618.186	645.365
		48	614.189	673.332
		49	619.477	687.636
		50	645.569	681.639
		51	648.456	670.458
		52	660.462	701.726
		53	645.277	694.685
		54	646.893	684.175
		55	650.532	662.424
		56	667.839	695.943
		57	678.008	718.007
		58	699.631	755.559
		59	671.883	719.219
		60	687.807	683.57
		61	666.716	674.386
		62	714.311	736.801
		63	669.11	704.211
		64	671.678	698.454
		65	666.285	716.304
		66	686.042	658.45
		67	656.499	682.293
		68	680.876	683.948
		69	674.398	669.774
		70	671.972	670.462
		71	669.902	712.082
		72	645.022	684.935
		73	658.73	689.858
		74	700.941	665.092
		75	677.831	664.972
		76	649.473	688.431
		77	673.055	716.741
		78	664.55	676.312
		79	722.292	688.983
		80	680.326	652.705
		81	632.277	662.28
		82	687.77	688.154
		83	656.807	655.347
		84	658.589	651.474
		85	652.447	662.716
		86	617.563	623.431
		87	621.593	658.66
		88	638.855	647.7
		89	609.848	621.318
		90	632.044	649.379
		91	627.084	640.149
		92	683.566	644.019
		93	647.982	655.571
		94	628.738	650.729
		95	641.88	645.079
		96	687.187	643.474
		97	697.176	636.742
		98	700.431	648.316
		99	632.462	642.943
		100	655.92	647.083
		101	702.055	648.592
		102	701.42	643.082
		103	686.552	655.063
		104	631.052	674.495
		105	638.132	668.835
		106	715.752	716.574
		107	675.937	704.354
		108	625.743	700.845
		109	628.979	689.784
		110	590.013	693.323
		111	654.558	707.302
		112	699.372	712.903
		113	624.281	672.045
		114	606.706	650.578
		115	623.191	643.827
		116	611.06	674.113
		117	676.776	683.004
		118	671.731	690.857
		119	618.658	672.161
		120	593.679	693.654
		121	632.023	723.711
		122	623.291	723.875
		123	654.146	725.171
		124	656.046	715.338
		125	644.969	685.25
		126	643.973	743.121
		127	662.876	687.775
		128	658.274	659.958
		129	666.898	676.956
		130	716.624	650.506
		131	683.41	658.813
		132	642.587	693.505
		133	644.514	635.495
		134	662.515	632.487
		135	682.354	666.321
		136	674.383	664.596
		137	633.34	646.182
		138	646.904	689.349
		139	655.551	659.675
		140	644.897	661.965
		141	675.875	694.507
		142	649.523	714.348
		143	671.609	698.197
		144	679.615	711.11
		145	639.993	694.838
		146	648.624	677.195
		147	676.104	723.515
		148	676.391	697.064
		149	637.895	681.933
		150	629.227	665.064
		151	686.447	698.128
		152	663.138	661.103
		153	672.662	702.664
		154	631.676	660.151
		155	610.907	670.543
		156	669.607	640.535
		157	699.29	673.149
		158	661.3	621.573
		159	645.352	656.966
		160	599.519	620.395
		161	642.217	601.048
		162	662.724	620.242
		163	642.83	662.25
		164	658.645	655.145
		165	605.762	657.364
		166	633.968	632.497
		167	664.112	641.131
		168	650.972	705.601
		169	646.912	697.647
		170	702.6	661.409
		171	666.655	624.992
		172	705.615	631.557
		173	691.981	659.532
		174	675.938	693.546
		175	682.827	647.293
		176	681.963	596.558
		177	650.199	605.879
		178	656.965	619.846
		179	646.268	659.986
		180	660.547	667.374
		181	694.094	672.73
		182	640.138	651.306
		183	681.612	691.977
		184	699.892	702.117
		185	709.417	740.714
		186	706.006	727.565
		187	707.469	772.084
		188	649.994	764.705
		189	685.472	750.78
		190	690.683	732.729
		191	665.46	784.814
		192	647.508	772.934
		193	667.251	811.537
		194	649.959	793.953
		195	665.047	788.014
		196	670.696	818.979
		197	652.196	829.989
		198	667.436	792.518
		199	676.587	806.718
		200	694.123	836.951
		201	682.24	864.244
		202	680.14	816.034
		203	684.838	827.041
		204	689.941	799.133
		205	696.915	822.74
		206	679.58	819.959
		207	630.997	800.455
		208	629.183	789.88
		209	645.349	839.59
		210	675.826	760.225
		211	663.946	783.032
		212	623.827	808.116
		213	648.947	786.788
		214	662.855	817.943
		215	695.995	800.741
		216	693.25	775.319
		217	664.213	832.153
		218	680.213	837.534
		219	677.285	801.663
		220	684.598	855.515
		221	673.129	841.304
		222	685.854	858.638
		223	709.705	890.559
		224	736.86	849.033
		225	720.963	846.953
		226	735.732	841.596
		227	710.25	867.185
		228	730.985	836.974
		229	737.078	823.425
		230	750.921	815.659
		231	758.173	836.224
		232	718.79	879.811
		233	701.584	906.711
		234	690.912	838.624
		235	739.452	904.083
		236	734.312	991.962
		237	733.056	981.236
		238	690.919	983.238
		239	671.185	951.089
		240	680.746	916.718
		241	760.647	982.461
		242	729.599	966.821
		243	706.719	915.041
		244	720.868	915.585
		245	699.713	881.125
		246	713.594	837.685
		247	724.813	889.683
		248	710.146	892.526
		249	699.693	896.627
		250	699.965	884.319
		251	700.727	869.891
		252	698.524	914.515
		253	708.564	997.051
		254	728.721	931.054
		255	709.596	941.825
		256	708.716	963.386
		257	717.447	957.178
		258	712.496	1011.76
		259	737.772	981.791
		260	758.49	923.945
		261	734.114	992.448
		262	734.705	935.79
		263	704.984	924.976
		264	739.105	957.605
		265	777.172	906.034
		266	772.599	956.337
		267	745.247	999.559
		268	709.552	977.049
		269	696.416	996.208
		270	708.121	988.638
		271	749.958	1010.18
		272	722.41	1054.08
		273	754.867	1065.22
		274	719.904	1021.84
		275	740.166	1014.19
		276	752.83	1041.1
		277	748.084	1002.93
		278	721.623	979.616
		279	812.618	1016.46
		280	814.025	982.331
		281	801.475	988.774
		282	760.177	1057.66
		283	756.959	994.621
		284	756.98	1017.31
		285	819.067	1014.72
		286	774.844	980.129
		287	765.952	1002.58
		288	738.919	1066.03
		289	819.097	998.183
		290	803.108	983.765
		291	867.888	1032.9
		292	815.336	1012.13
		293	873.724	1009.3
		294	883.816	999.066
		295	877.236	1043.85
		296	846.824	1008.77
		297	894.764	1018.95
		298	786.529	957.292
		299	809.747	959.296
		300	769.341	962.096
		301	710.15	1018.51
		302	755.136	943.748
		303	752.964	939.223
		304	703.807	979.437
		305	714.331	990.482
		306	713.204	974.885
		307	720.097	957.467
		308	763.418	948.151
		309	707.638	992.155
		310	817.631	982.64
		311	781.206	946.776
		312	775.81	900.07
		313	807.152	925.023
		314	796.395	1005.84
		315	753.54	1000.49
		316	790.993	1037.49
		317	728.232	1025.01
		318	722.383	1054.88
		319	815.256	1080.41
		320	743.282	1090.64
		321	748.929	1054.14
		322	752.098	1139.77
		323	836.585	1026.95
		324	790.587	1014.03
		325	861.096	963.436
		326	794.029	975.758
		327	822.698	951.174
		328	831.296	969.514
		329	843.198	945.896
		330	763.407	980.69
		331	823.697	998.529
		332	773.883	1001.45
		333	798.028	975.57
		334	763.06	1002.64
		335	764.121	1035.71
		336	762.329	1017.08
		337	754.321	1035.76
		338	718.858	940.733
		339	768.11	974.371
		340	737.461	947.978
		341	758.692	946.88
		342	761.236	913.729
		343	786.408	954.254
		344	804.471	895.999
		345	798.022	928.144
		346	810.313	933.6
		347	800.506	983.457
		348	819.328	982.588
		349	817.637	988.703
		350	792.066	990.84
		351	773.796	1008.84
		352	856.509	1050.24
		353	801.928	1080.66
		354	806.168	1085.42
		355	824.214	1094.66
		356	812.325	1102.53
		357	807.246	1118.49
		358	833.48	1114.45
		359	775.239	1180.07
		360	783.624	1142.92
		361	813.004	1128.36
		362	787.097	1108.44
		363	746.922	1100.07
		364	791.89	1057.14
		365	799.302	1064.89
		366	787.724	1049.19
		367	770.406	1041.42
		368	760.082	1042.98
		369	782.959	1006.97
		370	790.628	955.195
		371	772.47	973.36
		372	758.024	1017.22
		373	752.833	1006.33
		374	792.896	1007.76
		375	841.807	983.712
		376	787.803	958.645
		377	826.813	1008.45
		378	818.694	1050.64
		379	794.794	1026.2
		380	805.139	1043.12
		381	824.066	1013.83
		382	799.09	1025.92
		383	806.509	1076.37
		384	761.661	1081.81
		385	783.659	1047.71
		386	780.142	1102.78
		387	775.915	1020.88
		388	768.816	1020.55
		389	748.561	1053.25
		390	739.433	995.413
		391	787.542	964.34
		392	743.559	1028.85
		393	738.021	945.119
		394	740.566	950.829
		395	753.224	960.917
		396	774.656	944.222
		397	797.604	962.763
		398	774.225	1017.23
		399	778.611	989.137
		400	810.92	961.21
		401	792.576	956.947
		402	792.321	1032.84
		403	799.263	1048.34
		404	805.07	1093.4
		405	794.71	1063.91
		406	770.802	989.931
		407	753.565	998.534
		408	802.995	1129.27
		409	766.316	1067.86
		410	789.529	1045.47
		411	764.746	957.872
		412	782.609	977.996
		413	817.736	1015.96
		414	784.797	1066.08
		415	795.322	978.233
		416	828.285	922.161
		417	773.107	922.813
		418	848.844	982.227
		419	822.567	993.203
		420	819.067	990.801
		421	904.682	998.37
		422	908.438	1018.93
		423	922.259	1128.13
		424	998.159	1246.72
		425	942.544	1287.84
		426	1029.03	1291.39
		427	1036.73	1317.8
		428	1080.81	1396.1
		429	1069.17	1407.14
		430	1190.31	1482.04
		431	1078.31	1385.17
		432	1087.73	1385.7
		433	1021.77	1453.03
		434	1158.39	1467.95
		435	1151.39	1431.72
		436	1189.75	1531.54
		437	1020.83	1454.8
		438	1039.04	1471.66
		439	1074.53	1456.8
		440	1205.32	1444.73
		441	1153.69	1399.37
		442	1163.27	1474.6
		443	1170.09	1353.94
		444	1143.21	1378.17
		445	1180.99	1374
		446	1215.25	1425.27
		447	1164.6	1481.42
		448	1160.75	1453.35
		449	1165.02	1374.02
		450	1127.18	1444.98
		451	1201.85	1432.68
		452	1152.68	1532.17
		453	1124.56	1601.69
		454	1177.16	1470.64
		455	1198.81	1571.04
		456	1185.25	1599.01
		457	1218.72	1595.2
		458	1169.01	1615.25
		459	1163.15	1605.29
		460	1210.68	1508.63
		461	1182.32	1547.07
		462	1220.11	1433.27
		463	1186.85	1514.64
		464	1190.07	1421.64
		465	1210.81	1434.75
		466	1263.51	1521.62
		467	1217.88	1612.34
		468	1327.56	1532.41
		469	1286.28	1610.1
		470	1366.66	1498
		471	1403.76	1675.82
		472	1386.91	1691.25
		473	1365.26	1704.18
		474	1441.52	1554.92
		475	1371.76	1694.5
		476	1475.98	1669.49
		477	1413.72	1757.95
		478	1409.8	1687.35
		479	1441.3	1766.16
		480	1376.93	1665.99
		481	1344.83	1730.84
		482	1444.26	1648.54
		483	1431.13	1671.14
		484	1426.64	1631.72
		485	1511.82	1592.23
		486	1444.85	1603.69
		487	1362.07	1549.52
		488	1425.13	1711.95
		489	1443.68	1732.86
		490	1427.23	1652.3
		491	1458.14	1689.31
		492	1372.05	1699.85
		493	1319.34	1772.65
		494	1403.14	1953.02
		495	1377.47	1798.41
		496	1356.13	1672.35
		497	1479.76	1698.72
		498	1526.59	1778.69
		499	1571.65	1938.84
		500	1484.3	1924.92
		501	1449.57	1805.31
		502	1552.89	1823.44
		503	1708.45	1816.4
		504	1681.52	1927.97
		505	1582.5	1945.61
		506	1589.18	1862.5
		507	1595.35	1880.29
		508	1610.15	1844.75
		509	1578.58	1780.01
		510	1639.83	1917.37
		511	1498.75	1910.81
		512	1624.94	1877.66
		513	1512.48	1980.95
		514	1633
		515	1557.32
		516	1584.74
		517	1522.8
		518	1620.19
		519	1583.38
		520	1675.85

## Sheet: Fig. 7G
		No Stim		10 min		30 min
		KCa3.1WT	KCa3.1R350A	KCa3.1WT	KCa3.1R350A	KCa3.1WT	KCa3.1R350A
		20553	40549	55886	53734	23393	51170
		33305	37987	51721	85065	47944	40159
		35192	58234	56559	57596	25041	56251
		21794	34729	48131	26811	20019	30187
		22485	45402	21382	134891	30257	54194
		19840	33183	38822	64915	25334	40229
		18319	33857	100101	32968	34630	73959
		25579	25284	37290	34816	14862	110351
		13818	20950	57514	64269	15370	38481
		15701	45119	29890	83498	56259	23739
		18314	49428	49392	67122	69488	76331
		28050	11353	47161	71956	27829	45300
		17709	12457	21506	46752	36781	80516
		14650	59003	18977	35475	59456	27360
		30677	53915	42981	84720	16546	26929
		29760	13929	50451	25883	44885	36668
		17725	27476	38459	82294	56626	35455
		21178	33690	29582	59600	46900	32117
		16224	24402	60656	66809	78367	66955
		31558	12580	22304	36899	60343	77837
		21403	25804	18926	83392	15002	65389
		16828	22580	30790	57495	69696	51120
		14315	24877	32568	43647	62117	82893
		18473	23931	60534	29124	23557	130433
		17917	39187	18711	52827	19634	13032
		11606	32455	60301	71635	52684	28189
		11478	32771	31620	115588	29406	73020
		28008	16249	26393	105340	21785	93772
		20240	20748	43742	59539	51818	84330
		18764	17757	49700	54738	14381	78660
		22432	12004	41745	76092	79026	80445
		19499	17765	24316	106695	50885	73420
		18688	30588	29826	81699	55496	30075
		16475	20778	31634	59650	28250	39541
		13613	40641	35931	32826	68052	36678
		25895	20157	50112	77435	17016	23539
		22354	23012	34080	78344	67890	32395
				50227	38125	48576	41966
				62109	55799	37826	75522
				21178	51326	34177	79980
				42662	34723	59883	47298
				45870	66587	28187	58185
				53544	48164	33526	39761
				34649	41755	31082	54208
				97396	56205	30799	67185
