# Supplementary material for: Early methionine availability attenuates T cell exhaustion
Source: Nat Immunol. 2025 Jul 23;26(8):1384–96. doi: 10.1038/s41590-025-02223-6 (PMC12307228; doi:10.1038/s41590-025-02223-6)
Supplement: Supplementary file 24 — Statistical source data. [file 41590_2025_2223_MOESM24_ESM.xlsx]

## Sheet: Fig. 9A
	KCa3.1WT	KCa3.1R350A
	236	379
	177	726
	253	804
	165	700

## Sheet: Fig. 9B
		PD1				Lag3				Pd1+Tim3+
		KCa3.1WT	KCa3.1R350A			KCa3.1WT	KCa3.1R350A			KCa3.1WT	KCa3.1R350A
		36.8	48.6			9.64	15.2			25.3	35.9
		38.7	51.8			8.48	20			24.9	33.9
		43.1	50.8			11.3	18.6			30.6	35.3

## Sheet: Fig. 9C
		KCa3.1WT	KCa3.1R350A
		48.9	50.6
		36.7	48.2
		35.5	59.8
		46.5	62.3

## Sheet: Fig. 9D
			KCa3.1WT	KCa3.1R350A
			27.9	16.2
			26	18.3
			29.4	17.8

## Sheet: Fig. 9F
		KCa3.1WT	KCa3.1R350A
		31.3	36.2
		75.3	19.2
		65.1	6.67
		67.6	14.2

## Sheet: Fig. 9G
		TEXprog				TEXterm
		KCa3.1WT	KCa3.1R350A			KCa3.1WT	KCa3.1R350A
		26	5.08			51.5	86.4
		20.7	9.17			66.7	82.6
		16.5	5.22			72.5	92.5
		25	0			70.8	100
		6.15	0			84.6	93.3
		21.4	0			67.9	100
		37	5.63			55.6	90.1

## Sheet: Fig. 9I
		KCa3.1WT	KCa3.1R350A
		53.3	32.2
		49.5	40.5
		47.2	38
		49.4	35.3

## Sheet: Fig. 9J
			KCa3.1WT	KCa3.1R350A
			14.7	12.2
			23.5	9.84
			16.3	10.1
			20.9	9.76

## Sheet: Fig. 9K
			TEXprog				TEXterm
			KCa3.1WT	KCa3.1R350A			KCa3.1WT	KCa3.1R350A
			36	29.3			48.5	54.9
			32.9	30.5			49.7	53.3
			26.4	18.8			60.5	68.3
			34.9	22.8			54.7	61.8

## Sheet: Fig. 9L
				KCa3.1WT	KCa3.1R350A
				25	53.7
				30.8	45.7
				38.4	57.5
				35.7	62.5
