# Supplementary material for: Early methionine availability attenuates T cell exhaustion
Source: Nat Immunol. 2025 Jul 23;26(8):1384–96. doi: 10.1038/s41590-025-02223-6 (PMC12307228; doi:10.1038/s41590-025-02223-6)
Supplement: Supplementary file 25 — Statistical source data. [file 41590_2025_2223_MOESM25_ESM.xlsx]

## Sheet: Fig 10A
			LN CD8+			TIL CD8+						LN CD8+			TIL CD8+
			M1	M2	M3	M1	M2	M3				M1	M2	M3	M1	M2	M3
		Met	21.6	28.9	20.4	14.5	14.7	14.8			Met	1232977	1707465	1158846	787499	352539	795363
		Ile	28.5	39.6	23.5	151.7	114.5	185.7
		Leu	33.8	38.6	26.4	197.8	159.9	225.3
		Lys	268.3	273.9	210.7	690.6	633.9	542.4
		Val	83.4	86.6	75.8	287.8	184.5	292.9
		Phe	22.6	26.4	17.4	112	83.4	105.9
		Trp	71.2	48.1	48.8	167.6	183.2	248.9
		His	32	45.7	137.3	204.7	105.2	165
		Thr	130.5	132.1	113.3	416.9	269.9	397.8

## Sheet: Fig. 10B
			PBMC CD8+	TIL CD8+
			36473	29150
			244608	63461
			604194	236832
			14179679	11117063
			15911969	72305
			6771886	76094
			13804211	71529
			2987121	309315

## Sheet: Fig. 10D
		M1		M2		M3		M4
		dLN	TIL	dLN	TIL	dLN	TIL	dLN	TIL
		237302	154376	285678	131514	172743	153610	100410	222006
		174409	159792	351854	157699	380759	169244	102659	247977
		108004	174542	170109	143571	161757	119681	87773	247456
		93087	145969	173088	121732	216839	108298	225040	140123
		128335	225852	148610	154530	151548	181887	353522	147863
		322101	203441	198190	206946	122508	142226	179658	159884
		337780	220344	367764	126857	266819	144429	163730	183408
		150351	168430	401851	196095	232823	133282	243789	203643
		139971	110327	197056	171723	134148	162094	235697	134194
		136029	122327	504265	152497	152350	262890	208920	115948
		152874	109504	322290	191897	239035	281049	117867	124627
		179826	107118	231869	135608	183665	215283	191294	129309
		303284	135267	170943	285755	122383	135599	139470	193725
		280989	170375	186779	160028	281110	126597	273909	149666
		87793	169783	232981	168592	209203	120657	309523	195162
		167188	278207	269297	120571	139387	180509	335745	160041
		96268	120315	308923	134264	176609	233997	169724	114390
		194105	214178	239054	198175	177400	208710	162956	201065
		195771	149668	247462	153531	99399	149231	245498	129470
		254108	271514	263075	177396	166465	174595	189112	152823
		182212	222825	173382	168861	123192	269085	172859	132681
		132479	187265	207445	142907	274527	244476	320202	145350
		174071	103822	312124	152930	143347	135726	179587	205046
		152656	246387	204180	200660	299332	140179	130169	185345
		180501	164630	293256	206240	515750	168532	312759	247418
		432210	122517	177984	200680	373950	163411	173303	149068
		303725	118516	237177	176008	115441	154841	160900	136134
		219322	150703	295237	225069	149497	202643	198720	168902
		275308	185797	309817	220819	249198	293577	158711	103745
		240660	137391	397192	205953	219371	144288	134750	192711
		374916	177946	127810	222195	160805	172260	217751	183661
		424656	204894	302280	177947	208025	132178	156020	157171
		125022	127138	353900	271644	180351	145312	82313	308194
		246004	153295	156403	201618	217132	155028	182959	186166
		169904	182194	416061	253777	191402	205743	185177	122949
		173765	161971	480737	343613	297351	136347	157556	130852
		380819	136336	496173	128228	259000	128656	125588	124056
		270212	253956	272384	102520	112580	159807	215107	141672
		184625	224528	114520	473409	147578	219551	262732	203792
		235512	105854	306739	359998	195139	149828	190757	149836

## Sheet: Fig. 10E
		Tumour growth														Survival
		Days	HBSS					Met								Days elapsed	HBSS	Met
		1	36.75	40	48	44	22.5	40	32	44	22.5	48				15	1
		3	144	105.875	93.75	126	113.438	75	75	81.25	70.875	87.5				15	1
		5	295.312	232.75	232.75	325.125	245	144	196	179.562	136.125	220.5				17	1
		7	689.062	541.5	600	726	575	368	451.25	465.75	257.25	397.375				19	1
		9	925.75	847	958.812	1054.69	816.75	650	726	716.625	586.625	650				20		1
		11	1503.56	1171.88	1352	1519	1132.81	1044	859.625	892.688	700	847				22		1
		13	2025	1394.25	1666	2176	1470	1352	1054.69	1267.5	1024.94	1309.75				22		1
																24		1

## Sheet: Fig. 10F
		Tumour Growth													Survival
		Days	HBSS					Met							Days elapsed	HBSS	Met
		1	320	379.312	445.5	352	320	196	304	320	288	288			10	1
		4	445.5	859.625	892.688	847	600	500	445.5	506.88	550	496.375			12	1
		7	859.625	1267.5	1568	1352	1183	864	859.625	786.5	864	925.75			12	1
		10	1225.25	1912.5	2025	1764	1800	1372	1132.81	1267.5	1183	1267.5			13	1
		13	1666	2601		2890	2997	1800	1568	1912.5	1568	1640.25			13	1	1
															14		1
															15		1
															16		1
															16		1

## Sheet: Fig. 10G
		PD1 (MFI)				Pd1+Tim3+
		HBSS	Met			HBSS	Met
		21599	15316			57.2	25.7
		24296	19049			52.7	39.8
		28281	19373			67.4	28.6
		27340	23509			61.3	51.1
		25852				72.8

## Sheet: Fig. 10H
		HBSS			Met
	CD62Lhi CD44hi	19	25.3	19.9	26.8	36.5	37.3
		HBSS			Met
	CD62LLo CD44hi	77.4	71.4	78	58.7	58.7	56

## Sheet: Fig. 10I
	B16f10
	Days	HBSS					Met
	7	100	93.75	93.75	121	50.625	100	100	162	128.562	100
	10	190.125	162	136.125	171	117	162	179.562	190.125	190.125	190.125
	12	211.25	232.75	211.25	245	137.312	245	220.5	267.188	232.75	245
	14	526.5	625	654.312	786.5	665.5	925.75	625	661.5	756.25	716.625
	16	1944.81	1968.75	1813	1332	1230.19	1685.81	1328.12	2222.31	2042.12	1666
	19	2250	2025	1911	1776.94	1524.31	2081.25	1764	2432	2601	2025
	MC38
	Days	HBSS					Met
	7	50	50.625	62.5	40	40	40	62.5	40	32	40
	10	98.3125	105.875	117	117	100	126	113.438	121	121	98.3125
	12	169	169	169	183.75	136.125	196	153	169	162	158.438
	14	486	397.375	445.5	451.25	445.5	575	397.375	550	600	550
	16	609.188	625	600	689.062	925.75	1008	756.25	958.812	907.5	1184.62
	19	991.875	1183	1054.69	1225.25	1436.5	1682	1008	1289.06	1549.12	1687.5
	22	1764	2137.5	2137.5	2368	2193.75	2962.25	2304	2890	3179	2722.5

## Sheet: Fig. 10L
	Days	HBSS-abdominal					Met-abdoinal					HBSS-shoulder					Met-shoulder
	1	40	48	40	40	22.5	22.5	22.5	22.5	40	48	48	40	75	48	48	22.5	40	22.5	40	48
	3	405	379.312	352	220.5	295.312	196	121	190.125	245	180	320	405	518.938	220.5	550	196	220.5	75	245	180
	5	625	661.5	716.625	525	506.25	405	281.25	352	486	384	689.062	793.5	892.688	575	859.625	445.5	465.75	245	650	625
	7	1309.75	1267.5	1503.56	786.5	1352	600	397.375	625	907.5	816.75	1309.75	1470	1394.25	847	1666	716.625	1008	486	1008	925.75
	9	2162.25	2081.25	1892.25	1568	1787.12	1171.88	445.5	1225.25	1549.12	1116	2025	2997	1839.69	1856.25	2025	1568	1183	958.812	1800	1352

## Sheet: Fig. 10M
	Days	1% MET					1.5% MET
	1	158.812	171	190.125	171	143.688	151.25	143.688	198	162	189
	3	294	245	352	309.375	281.75	198	198	365.625	257.25	261.36
	6	631.75	526.5	675	675	546.75	400	318.5	526.5	469.625	448
	9	1224	907.5	1224	1080	725	609.188	654.312	725	699.438	815
	13	2522.62	2250	2688	2432	1764	1562.5	1512	1690	1690	1774.5
	17	4050	3726	4050	3593.62		2475	2642.75	2362.5	2944	2762.88

[truncated: 1 more sheets: Fig. 10P]
